# Supplementary material for: Disruption of c-di-GMP Signaling Networks Unlocks Cryptic Expression of Secondary Metabolites during Biofilm Growth in Burkholderia pseudomallei
Source: Appl Environ Microbiol. 2022 Mar 31;88(8):e02431-21. doi: 10.1128/aem.02431-21 (PMC9040570; doi:10.1128/aem.02431-21)
Supplement: Supplemental file 2 — Table S2. Download aem.02431-21-s0001.xlsx, XLSX file, 2.7 MB [file aem.02431-21-s0001.xlsx]

## Sheet: delta2523 37_v_delta2523  28
Supplementary Table S2. Fold changes for all B. pseudomallei 1026b strain Bp82 transcripts for all pairwise comparisons analyzed via DESeq2.
Locus	Product Description	baseMean	log2FoldChange	Fold Change	lfcSE	stat	pvalue	padj
BP1026B_I0001	carboxylate-amine ligase	142.675	-0.340283	-1.266	0.284625	-1.19555	0.231873	0.458184
BP1026B_I0002	hypothetical protein	189.485	0.00366022	1.00254	0.249072	0.0146954	0.988275	0.996233
BP1026B_I0003	hypothetical protein	953.385	-1.35321	-2.55479	0.23184	-5.83682	5.32063e-09	1.31692e-07
BP1026B_I0004	5-methylaminomethyl-2-thiouridine methyltransferase	80.5209	-1.22264	-2.33374	0.375364	-3.25721	0.00112511	0.00759487
BP1026B_I0005	DNA-binding protein HU	10678.9	-0.368277	-1.29081	0.249718	-1.47477	0.140274	0.329313
BP1026B_I0006	cobalamin synthesis protein/P47K family protein	46.8936	0.0805083	1.05739	0.313738	0.25661	0.79748	0.906164
BP1026B_I0007	HpaH	196.586	-0.622793	-1.53985	0.273987	-2.27307	0.0230218	0.0894407
BP1026B_I0008	general secretion pathway protein D	306.086	0.0998776	1.07168	0.21188	0.471389	0.637363	0.815771
BP1026B_I0009	general secretory pathway protein E	85.8936	0.470443	1.38553	0.287175	1.63817	0.101386	0.262398
BP1026B_I0010	general secretion pathway protein F	62.3495	0.175147	1.12908	0.365737	0.478889	0.632018	0.812088
BP1026B_I0011	general secretion pathway protein C	52.2396	0.1864	1.13792	0.338893	0.550026	0.582302	0.782437
BP1026B_I0012	general secretion pathway protein G	192.454	-0.602882	-1.51875	0.266173	-2.265	0.0235128	0.0906801
BP1026B_I0013	general secretion pathway protein H	23.1923	0.28976	1.22244	0.451792	0.641356	0.521291	0.741095
BP1026B_I0014	general secretory pathway protein I	10.1547	0.901196	1.86761	0.5571	1.61766	0.105737	0.27113
BP1026B_I0015	general secretory pathway protein J	21.1507	0.589241	1.50445	0.60122	0.980075	0.327049	0.564018
BP1026B_I0016	general secretion pathway protein K	89.4073	0.888696	1.8515	0.382145	2.32555	0.0200428	0.0813438
BP1026B_I0017	general secretory pathway protein M	9.90126	-0.662277	-1.58258	0.629852	-1.05148	0.293039	0.527089
BP1026B_I0018	general secretion pathway protein L	25.3771	0.614316	1.53083	0.435966	1.40909	0.158808	0.359483
BP1026B_I0019	general secretory pathway protein N	14.981	0.528109	1.44204	0.504378	1.04705	0.295077	0.529359
BP1026B_I0020	RND efflux system outer membrane lipoprotein	24.2722	0.339227	1.26508	0.448581	0.756223	0.449516	0.685918
BP1026B_I0021	hypothetical protein	45.5356	-1.72168	-3.29819	0.388423	-4.43248	9.31558e-06	0.000121564
BP1026B_I0022	MarR family protein	49.0074	-0.815146	-1.75948	0.358595	-2.27317	0.0230161	0.0894407
BP1026B_I0023	hypothetical protein	16.6823	0.304387	1.23489	0.532374	0.571754	0.567489	0.772003
BP1026B_I0024	EmrB/QacA family drug resistance transporter	54.6472	-0.396272	-1.3161	0.397073	-0.997984	0.318287	0.554897
BP1026B_I0025	LysR family transcriptional regulator	87.8826	-1.36894	-2.58281	0.287166	-4.76707	1.86923e-06	2.77594e-05
BP1026B_I0026	hypothetical protein	10.2987	0.780814	1.7181	0.561863	1.38969	0.164623	0.367907
BP1026B_I0027	LrgA family protein	2.65659	1.06728	2.09548	1.08018	0.988054	0.323126	0.559817
BP1026B_I0028	flagellar basal body-associated protein FliL	43.5625	-1.77927	-3.43252	0.452159	-3.93505	8.31787e-05	0.000810569
BP1026B_I0029	flagellar motor switch protein FliM	108.245	-0.658252	-1.57817	0.493038	-1.33509	0.181845	0.392587
BP1026B_I0030	flagellar motor switch protein FliN	37.7246	-1.11015	-2.15868	0.398962	-2.7826	0.00539256	0.0287458
BP1026B_I0031	flagellar protein FliO	2.91393	-0.362156	-1.28535	1.0551	-0.343244	0.731415	0.867105
BP1026B_I0032	flagellar biosynthesis protein FliP	129.982	-0.797443	-1.73802	0.339738	-2.34723	0.0189138	0.0777191
BP1026B_I0033	flagellar biosynthesis protein FliQ	3.00119	-0.659288	-1.5793	1.06541	-0.618812	0.53604	0.74861
BP1026B_I0034	flagellar biosynthetic protein FliR	11.1761	0.150324	1.10982	0.589383	0.255053	0.798682	0.906886
BP1026B_I0035	MerR family transcriptional regulator	27.2324	-0.368729	-1.29121	0.407094	-0.90576	0.365063	0.604543
BP1026B_I0036	aklanonic acid methyl transferase	0.823692	0.881932	1.84284	1.80367	0.488965	0.624866	NA
BP1026B_I0037	hypothetical protein	0.294079	-0.91181	-1.8814	2.63893	-0.345523	0.729701	NA
BP1026B_I0038	ATP-binding cassette, ABC transporter	13.0807	0.0354279	1.02486	0.531267	0.0666857	0.946832	0.97806
BP1026B_I0039	ABC transporter ATP-binding protein	3.31325	1.91832	3.77982	1.01058	1.89824	0.0576644	0.179992
BP1026B_I0040	ABC transporter permease	15.5201	0.845466	1.79685	0.571677	1.47892	0.139161	0.328112
BP1026B_I0041	sensor kinase protein	3.95569	0.203114	1.15118	0.863914	0.235109	0.814124	0.915192
BP1026B_I0042	DNA-binding response regulator	2.33323	-0.771848	-1.70746	1.28964	-0.598499	0.549507	0.759545
BP1026B_I0043	outer membrane porin	0.908705	0.491702	1.4061	1.7238	0.285242	0.775459	NA
BP1026B_I0044	type III DNA modification methyltransferase	47.1695	0.263864	1.20069	0.356692	0.739755	0.459449	0.691469
BP1026B_I0045	type III restriction enzyme	52.8456	-0.0226684	-1.01584	0.340532	-0.0665675	0.946926	0.97806
BP1026B_I0046	outer membrane porin	0.588157	-1.91217	-3.76375	2.07486	-0.921591	0.356742	NA
BP1026B_I0047	AraC family transcription regulator	3.65835	0.555031	1.4692	0.956554	0.58024	0.561753	0.769037
BP1026B_I0048	branched-chain amino acid ABC transporter ATP-binding protein	0.431086	1.57543	2.98025	2.80501	0.56165	0.574355	NA
BP1026B_I0049	branched-chain amino acid ABC transporter ATP-binding protein	0.0869859	0.580027	1.49488	4.08047	0.142147	0.886964	NA
BP1026B_I0052	hypothetical protein	2.66343	0.875049	1.83407	1.12547	0.777497	0.436866	0.675066
BP1026B_I0053	phenylacetaldehyde dehydrogenase	1.14272	0.229679	1.17257	1.63277	0.140668	0.888132	NA
BP1026B_I0054	hypothetical protein	2.40747	1.3832	2.60847	1.2246	1.12951	0.258681	0.489332
BP1026B_I0055	hypothetical protein	3.41672	0.583989	1.49899	0.943367	0.619048	0.535885	0.74861
BP1026B_I0056	short chain dehydrogenase/reductase family oxidoreductase	2.4909	0.796575	1.73697	1.07648	0.739984	0.45931	0.691469
BP1026B_I0057	glucose-methanol-choline oxidoreductase	3.0923	0.573724	1.48836	1.14061	0.502996	0.614967	0.801509
BP1026B_I0058	hypothetical protein	17.4495	-0.254999	-1.19334	0.511575	-0.498459	0.61816	0.803486
BP1026B_I0059	PadR-like family transcriptional regulator	61.1679	-0.558109	-1.47234	0.325785	-1.71312	0.0866906	0.237868
BP1026B_I0060	fatty acid desaturase	27.431	2.17911	4.52873	0.494285	4.40861	1.04038e-05	0.000131849
BP1026B_I0061	hypothetical protein	670.864	2.76682	6.80608	0.28983	9.54638	1.34308e-21	1.36168e-19
BP1026B_I0062	AraC family transcription regulator	10.2633	0.074412	1.05293	0.600404	0.123937	0.901365	0.960697
BP1026B_I0063	acyl-CoA dehydrogenase	32.1112	3.08546	8.4882	0.45393	6.79721	1.06661e-11	3.95999e-10
BP1026B_I0064	acetyl-CoA acetyltransferase	5.01251	4.66304	25.3347	1.2523	3.72359	0.00019641	0.00172579
BP1026B_I0065	fatty oxidation complex subunit alpha	6.94598	2.62357	6.16272	0.7792	3.367	0.000759906	0.00548798
BP1026B_I0066	alpha-methylacyl-CoA racemase	6.80172	1.12978	2.18826	0.83174	1.35833	0.174358	0.381339
BP1026B_I0067	lipoprotein	16.2845	0.05109	1.03605	0.472155	0.108206	0.913832	0.965172
BP1026B_I0068	hypothetical protein	0.185513	2.47844	5.57294	4.07683	0.607933	0.543232	NA
BP1026B_I0069	hypothetical protein	33.2786	-1.46364	-2.75804	0.528604	-2.76889	0.00562478	0.0297133
BP1026B_I0070	lipoprotein	16.8984	-0.146768	-1.10709	0.464049	-0.316277	0.751792	0.877064
BP1026B_I0071	transmembrane regulator PrtR	9.04112	0.854955	1.8087	0.606716	1.40915	0.15879	0.359483
BP1026B_I0072	ECF sigma factor PrtI	9.24161	1.14319	2.20869	0.757634	1.5089	0.131325	0.31637
BP1026B_I0073	catalase	2.56643	1.3684	2.58184	1.06927	1.27975	0.200634	0.417421
BP1026B_I0074	cytochrome B561	3.97371	2.11796	4.34079	0.975557	2.17102	0.0299294	0.11011
BP1026B_I0075	DNA gyrase subunit B	792.825	-0.415783	-1.33402	0.22248	-1.86886	0.0616425	0.187684
BP1026B_I0076	DNA polymerase III subunit beta	1294.28	-0.439636	-1.35626	0.252056	-1.7442	0.0811236	0.227386
BP1026B_I0077	chromosomal replication initiation protein	250.678	-0.399319	-1.31889	0.256141	-1.55898	0.119002	0.294543
BP1026B_I0078	50S ribosomal protein L34	76.5811	-0.517639	-1.43161	0.460348	-1.12445	0.260822	0.491616
BP1026B_I0079	ribonuclease P protein component	48.674	-0.177511	-1.13093	0.327491	-0.542033	0.587796	0.785447
BP1026B_I0080	hypothetical protein	53.2809	-0.632351	-1.55009	0.358498	-1.76389	0.0777509	0.220675
BP1026B_I0081	inner membrane protein translocase component YidC	735.563	-0.189597	-1.14044	0.27585	-0.68732	0.491881	0.720166
BP1026B_I0082	hypothetical protein	1315.01	-2.12701	-4.36812	0.266503	-7.9812	1.44913e-15	8.68163e-14
BP1026B_I0083	hypothetical protein	47.2996	1.63226	3.09997	0.38627	4.22568	2.38216e-05	0.000273737
BP1026B_I0084	tRNA modification GTPase TrmE	68.6065	0.213259	1.1593	0.291783	0.730883	0.46485	0.696022
BP1026B_I0085	lipoprotein	51.6489	-1.06762	-2.09597	0.359195	-2.97225	0.00295624	0.0174527
BP1026B_I0086	lipoprotein	32.4169	-0.411277	-1.32986	0.389026	-1.0572	0.290422	0.525866
BP1026B_I0087	putative lipoprotein	11.2151	-0.312661	-1.242	0.588191	-0.531564	0.595028	0.789776
BP1026B_I0088	hypothetical protein	295.417	0.115409	1.08328	0.400588	0.288099	0.773271	0.889841
BP1026B_I0090	spermidine n(1)-acetyltransferase	121.542	-0.965339	-1.95252	0.278464	-3.46665	0.000526978	0.00398598
BP1026B_I0091	hypothetical protein	1173.18	2.06657	4.18889	0.473946	4.36034	1.2986e-05	0.000159958
BP1026B_I0092	YaeQ protein	98.167	1.06792	2.09641	0.484022	2.20635	0.0273595	0.102443
BP1026B_I0093	glyoxalase family protein	88.0361	0.408486	1.32729	0.266157	1.53476	0.124844	0.305844
BP1026B_I0094	O6-methylguanine-DNA methyltransferase	15.4057	1.20013	2.2976	0.486079	2.469	0.0135492	0.0595404
BP1026B_I0095	DNA-3-methyladenine glycosylase II	4.10674	1.29193	2.44855	0.924505	1.39743	0.162285	0.364753
BP1026B_I0096	glutamate--cysteine ligase	145.892	-0.603946	-1.51987	0.325048	-1.85802	0.063166	0.191166
BP1026B_I0097	RNA polymerase sigma factor	79.3123	-1.63039	-3.09598	0.355178	-4.59036	4.42486e-06	6.18777e-05
BP1026B_I0098	hypothetical protein	7.99545	0.400523	1.31999	0.794315	0.504237	0.614095	0.800596
BP1026B_I0099	hypothetical protein	78.7762	0.0054318	1.00377	0.34247	0.0158607	0.987346	0.996233
BP1026B_I0100	LysR family transcriptional regulator	13.8039	0.839837	1.78985	0.489494	1.71573	0.0862123	0.237462
BP1026B_I0101	ABC transporter substrate-binding protein	30.9756	0.16945	1.12463	0.416273	0.407065	0.68396	0.840724
BP1026B_I0102	histone deacetylase family protein	8.79712	-1.201	-2.29899	0.665596	-1.8044	0.0711681	0.208097
BP1026B_I0103	carbon-nitrogen family hydrolase	10.5978	-0.506756	-1.42085	0.621778	-0.815012	0.415066	0.655771
BP1026B_I0106	hypothetical protein	11.0645	1.10737	2.15453	0.632004	1.75216	0.0797462	0.224704
BP1026B_I0107	hypothetical protein	61.1853	0.503133	1.41729	0.294624	1.70771	0.0876898	0.239369
BP1026B_I0108	hypothetical protein	720.955	-0.916848	-1.88799	0.279979	-3.2747	0.00105774	0.00723267
BP1026B_I0110	thioesterase family protein	40.7621	-0.754193	-1.68669	0.371193	-2.03181	0.042173	0.143258
BP1026B_I0111	patatin-like phospholipase family protein	28.9056	-0.100204	-1.07192	0.393971	-0.254342	0.799231	0.906886
BP1026B_I0112	D-isomer specific 2-hydroxyacid dehydrogenase	110.087	-0.066067	-1.04686	0.266256	-0.248133	0.804031	0.909235
BP1026B_I0113	LysR family transcriptional regulator	891.431	-0.272541	-1.20793	0.311957	-0.873651	0.382308	0.622901
BP1026B_I0114	DNA topoisomerase III	588.411	-0.290515	-1.22308	0.209841	-1.38445	0.16622	0.370136
BP1026B_I0115	thioredoxin	9.37137	-0.164978	-1.12115	0.643091	-0.25654	0.797534	0.906164
BP1026B_I0116	SMF family protein	3.96241	0.536055	1.45	0.929394	0.576779	0.564089	0.770634
BP1026B_I0117	peptide deformylase	431.587	-1.72844	-3.31369	0.246837	-7.00235	2.51708e-12	1.02077e-10
BP1026B_I0118	methionyl-tRNA formyltransferase	42.8525	-0.955782	-1.93963	0.367628	-2.59986	0.00932609	0.0442947
BP1026B_I0119	homoserine/homoserine lactone efflux protein	144.554	-0.676848	-1.59864	0.279354	-2.4229	0.015397	0.0661558
BP1026B_I0120	M48 family peptidase	623.535	-1.74939	-3.36216	0.218474	-8.0073	1.1725e-15	7.10509e-14
BP1026B_I0121	ribosomal RNA small subunit methyltransferase B	74.0108	-0.806276	-1.74869	0.28974	-2.78275	0.00538996	0.0287458
BP1026B_I0122	hypothetical protein	72.4637	-0.364473	-1.28741	0.292452	-1.24627	0.212666	0.43507
BP1026B_I0123	sensor kinase protein	309.438	-0.0995651	-1.07145	0.234843	-0.423964	0.671592	0.835956
BP1026B_I0124	DNA-binding response regulator	99.9276	-0.368503	-1.29101	0.292471	-1.25996	0.207682	0.427584
BP1026B_I0126	prophage integrase	549.341	-0.72417	-1.65195	0.373875	-1.93693	0.0527538	0.168966
BP1026B_I0127	hypothetical protein	57.3267	0.49201	1.4064	0.47202	1.04235	0.297249	0.531772
BP1026B_I0131	hypothetical protein	0.727035	-2.24223	-4.73128	2.00949	-1.11582	0.264499	NA
BP1026B_I0133	hypothetical protein	0.329172	-1.05097	-2.07192	2.98095	-0.352562	0.724417	NA
BP1026B_I0134	hypothetical protein	1.27692	-0.428564	-1.34589	1.59998	-0.267855	0.788811	NA
BP1026B_I0135	Phage Rha protein	48.8185	-0.84163	-1.79207	0.421324	-1.99759	0.0457615	0.152381
BP1026B_I0136	phage transcriptional activator	19.4048	0.595968	1.51149	0.653244	0.912321	0.3616	0.600426
BP1026B_I0137	putative phage DNA-binding protein	3.22851	1.17545	2.25863	1.0321	1.13889	0.25475	0.48505
BP1026B_I0138	hypothetical protein	20.2171	0.319281	1.24771	0.430817	0.741105	0.45863	0.691222
BP1026B_I0139	Putative phage DNA-binding protein	478.191	-0.921101	-1.89356	0.38993	-2.36222	0.0181658	0.0750549
BP1026B_I0140	putative phage-encoded membrane protein	504.866	-0.456064	-1.37179	0.203488	-2.24123	0.0250113	0.0952744
BP1026B_I0141	hypothetical protein	552.483	-0.533278	-1.44721	0.223604	-2.38493	0.0170826	0.071419
BP1026B_I0142	hypothetical protein	11.0791	-0.0385046	-1.02705	0.550698	-0.0699195	0.944258	0.977387
BP1026B_I0143	Phage-related tail protein	0.0869859	0.580027	1.49488	4.08047	0.142147	0.886964	NA
BP1026B_I0144	bacteriophage tail protein	15.8183	-0.435907	-1.35276	0.483057	-0.902394	0.366848	0.606467
BP1026B_I0145	hypothetical protein	0.394579	0.55837	1.4726	2.5347	0.22029	0.825645	NA
BP1026B_I0146	putative phage tail protein	0.207093	-0.393425	-1.31351	3.4728	-0.113288	0.909803	NA
BP1026B_I0147	Major tail tube protein	9.08563	0.442975	1.3594	0.617256	0.717653	0.472971	0.703156
BP1026B_I0148	Phage tail sheath monomer	2.12508	3.19907	9.18366	1.48909	2.14834	0.0316866	0.114497
BP1026B_I0149	phage tail fiber assembly protein	0.3441	2.54571	5.83894	3.47505	0.732567	0.463822	NA
BP1026B_I0157	hypothetical protein	3075.45	3.62005	12.2955	0.459774	7.87355	3.44721e-15	1.99711e-13
BP1026B_I0158	Phage tail completion protein	4.87605	-0.360146	-1.28356	0.807807	-0.445831	0.655719	0.82722
BP1026B_I0159	bacteriophage tail completion protein R	0.503144	-1.679	-3.20205	2.2175	-0.757158	0.448955	NA
BP1026B_I0162	Putative phage-encoded peptidoglycan bindingprotein	0.272499	1.51899	2.86591	3.20347	0.474172	0.635378	NA
BP1026B_I0163	Prophage membrane protein	0.778213	2.60762	6.09496	2.19601	1.18743	0.235057	NA
BP1026B_I0164	Prophage membrane protein	0.12208	0.580027	1.49488	4.08047	0.142147	0.886964	NA
BP1026B_I0166	putative bacteriophage protein	0.185513	2.47844	5.57294	4.07683	0.607933	0.543232	NA
BP1026B_I0167	Phage head completion-stabilization protein	0.185513	2.47844	5.57294	4.07683	0.607933	0.543232	NA
BP1026B_I0169	Phage major capsid protein	5.06907	1.0383	2.05381	0.866761	1.19791	0.230952	0.456877
BP1026B_I0170	Phage capsid scaffolding protein	4.21042	1.20299	2.30216	0.876249	1.37288	0.169789	0.375369
BP1026B_I0171	Phage terminase, ATPase subunit	6.45382	-0.313127	-1.2424	0.722329	-0.433497	0.664654	0.832317
BP1026B_I0172	Phage portal protein	7.38459	-0.899392	-1.86528	0.694652	-1.29474	0.195411	0.410006
BP1026B_I0173	addiction module antidote protein	52.776	-1.03571	-2.05013	0.326951	-3.1678	0.001536	0.00988738
BP1026B_I0174	addiction module killer protein	246.289	-1.21828	-2.32669	0.237853	-5.12198	3.02347e-07	5.3489e-06
BP1026B_I0175	ATPase	570.285	-1.19781	-2.2939	0.229195	-5.22614	1.73087e-07	3.31824e-06
BP1026B_I0176	hypothetical protein	174.353	-0.718353	-1.6453	0.469971	-1.52851	0.126387	0.30805
BP1026B_I0177	phage baseplate assembly protein	1.49067	-0.429408	-1.34668	1.46085	-0.293944	0.7688	NA
BP1026B_I0178	phage tail protein I	1.75585	-1.20051	-2.29821	1.40144	-0.856629	0.39165	0.632785
BP1026B_I0179	Phage-encoded modification methylase	8.79971	0.613556	1.53003	0.596086	1.02931	0.303336	0.538304
BP1026B_I0180	hypothetical protein	126.601	1.31061	2.48047	0.266005	4.92701	8.34969e-07	1.33393e-05
BP1026B_I0181	phage tail completion protein	24.2996	0.152407	1.11142	0.438306	0.347718	0.728052	0.86565
BP1026B_I0182	type VI secretion system	114.269	0.856814	1.81103	0.300103	2.85506	0.00430281	0.0238532
BP1026B_I0183	type VI secretion system	108.11	0.00771385	1.00536	0.351461	0.0219479	0.982489	0.993809
BP1026B_I0184	type VI secretion system	226.975	0.0159631	1.01113	0.347567	0.0459282	0.963367	0.985015
BP1026B_I0185	hypothetical protein	29.7627	0.302485	1.23327	0.378259	0.799676	0.423899	0.663911
BP1026B_I0186	lipoprotein	816.51	0.553069	1.4672	0.239068	2.31344	0.0206984	0.0829194
BP1026B_I0187	type VI secretion system	363.271	0.277757	1.21231	0.240116	1.15676	0.24737	0.476984
BP1026B_I0188	type VI secretion system	1499.51	0.691099	1.61451	0.257833	2.68042	0.00735301	0.0366053
BP1026B_I0189	type VI secretion system	2504.34	0.321458	1.24959	0.266649	1.20555	0.227992	0.453746
BP1026B_I0190	type VI secretion system	238.397	1.08934	2.12777	0.258706	4.21073	2.5455e-05	0.000289222
BP1026B_I0191	type VI secretion system	78.578	0.816429	1.76104	0.322238	2.53362	0.0112891	0.0514399
BP1026B_I0192	type VI secretion system	18.9785	1.13399	2.19465	0.514277	2.20502	0.0274526	0.102646
BP1026B_I0193	type VI secretion system	231.261	0.743204	1.67389	0.308518	2.40895	0.0159985	0.0680742
BP1026B_I0194	type VI secretion system	36.8404	0.614638	1.53117	0.358743	1.71331	0.0866557	0.237868
BP1026B_I0195	type VI secretion system	117.953	0.0689354	1.04894	0.332291	0.207455	0.835654	0.926821
BP1026B_I0196	type VI secretion system	81.9525	0.0338521	1.02374	0.530828	0.0637722	0.949152	0.979242
BP1026B_I0197	type VI secretion system	352.342	0.263438	1.20034	0.208797	1.26169	0.207059	0.42708
BP1026B_I0198	hypothetical protein	271.101	0.245835	1.18578	0.22866	1.07511	0.282325	0.51753
BP1026B_I0199	hypothetical protein	196.045	0.138082	1.10044	0.231035	0.597668	0.550061	0.759545
BP1026B_I0200	TolC family type I secretion outer membrane protein	12.5037	0.859609	1.81455	0.518773	1.657	0.0975186	0.255526
BP1026B_I0201	colicin V processing peptidase	5.39415	0.935763	1.9129	0.785656	1.19106	0.23363	0.460965
BP1026B_I0202	secretion protein	1.67418	0.769379	1.70454	1.45511	0.528741	0.596985	NA
BP1026B_I0203	hypothetical protein	0.856151	-0.777507	-1.71417	2.08294	-0.373274	0.708944	NA
BP1026B_I0204	hypothetical protein	9.3587	2.50489	5.67607	0.927391	2.70101	0.00691292	0.0349424
BP1026B_I0205	hypothetical protein	54.0421	3.95677	15.5276	0.500875	7.89971	2.79558e-15	1.63759e-13
BP1026B_I0206	peptidase	290.134	3.71415	13.1242	0.424301	8.75358	2.06698e-18	1.60252e-16
BP1026B_I0207	hypothetical protein	1084.1	3.23708	9.42886	0.514444	6.2924	3.12602e-10	9.58161e-09
BP1026B_I0208	lipoprotein	3.14011	1.03564	2.05003	1.11411	0.929572	0.352592	0.590492
BP1026B_I0209	acyltransferase family protein	6.53628	0.876271	1.83562	0.718514	1.21956	0.222632	0.448496
BP1026B_I0210	methyltransferase small domain-containing protein	15.6964	0.0477246	1.03363	0.508741	0.0938093	0.925261	0.970265
BP1026B_I0211	hypothetical protein	146.014	-0.489085	-1.40355	0.241799	-2.02269	0.0431049	0.145818
BP1026B_I0212	hypothetical protein	58.8039	-0.259518	-1.19708	0.297602	-0.872029	0.383193	0.623516
BP1026B_I0213	TetR family transcriptional regulator	23.6937	-0.797369	-1.73793	0.414795	-1.92232	0.0545653	0.172878
BP1026B_I0214	hypothetical protein	0.667078	0.654399	1.57396	2.17577	0.300766	0.763593	NA
BP1026B_I0215	monocarboxylate MFS permease	29.7829	1.0573	2.08103	0.369244	2.86342	0.00419097	0.0234055
BP1026B_I0216	nitroreductase family protein	48.9	0.554749	1.46891	0.404014	1.37309	0.169723	0.375369
BP1026B_I0217	molecular chaperone, Hsp70 class	49.7323	-0.535096	-1.44904	0.376963	-1.41949	0.155756	0.355034
BP1026B_I0218	cold shock transcription regulator protein	3535.24	-1.10195	-2.14645	0.275581	-3.99864	6.37087e-05	0.000639769
BP1026B_I0219	amino acid permease	142.731	-0.531061	-1.44499	0.26202	-2.0268	0.0426833	0.144805
BP1026B_I0220	class III extradiol-type catecholic dioxygenase family protein	6.28258	-0.952018	-1.93458	0.768417	-1.23893	0.21537	0.439238
BP1026B_I0221	3-octaprenyl-4-hydroxybenzoate carboxy-lyase	29.101	0.0956432	1.06854	0.427718	0.223613	0.823059	0.92029
BP1026B_I0222	glutaredoxin-like protein	1081.25	-1.062	-2.08782	0.288758	-3.67781	0.000235246	0.00200358
BP1026B_I0223	protein methyltransferase HemK	38.6231	-2.09025	-4.25822	0.511902	-4.0833	4.44003e-05	0.000464441
BP1026B_I0224	peptide chain release factor 1	108.14	-0.644085	-1.56275	0.315162	-2.04366	0.0409868	0.140313
BP1026B_I0225	glutamyl-tRNA reductase	1539.37	-0.184528	-1.13645	0.226569	-0.814446	0.41539	0.655972
BP1026B_I0226	hypothetical protein	11.7138	-0.604323	-1.52026	0.74742	-0.808545	0.418777	0.659831
BP1026B_I0227	peptidase, M24 family protein	63.5137	0.45454	1.37035	0.315515	1.44063	0.149689	0.344365
BP1026B_I0228	isochorismatase family protein	17.3943	1.29802	2.45891	0.612595	2.11889	0.0341	0.120817
BP1026B_I0229	hydrolase	43.6521	0.274878	1.20989	0.398667	0.689492	0.490514	0.719129
BP1026B_I0230	ABC transporter ATP-binding protein	550.016	-0.647363	-1.5663	0.2047	-3.1625	0.00156422	0.0100323
BP1026B_I0231	hypothetical protein	5.7948	-0.396484	-1.3163	0.892566	-0.444206	0.656893	0.82774
BP1026B_I0232	glycerophosphoryl diester phosphodiesterase family protein	21.9879	0.0428343	1.03014	0.422222	0.10145	0.919193	0.967118
BP1026B_I0233	hypothetical protein	3.27918	-2.35714	-5.12355	1.25107	-1.8841	0.0595516	0.183815
BP1026B_I0234	GABA permease	51.5956	-1.66205	-3.16465	0.395401	-4.20344	2.62884e-05	0.000296772
BP1026B_I0235	AraC/XylS family transcriptional regulator	13.1173	-0.830672	-1.77851	0.573289	-1.44896	0.147349	0.340712
BP1026B_I0236	NADH dehydrogenase subunit B	21.1285	-2.18393	-4.54391	0.558157	-3.91276	9.12481e-05	0.000874654
BP1026B_I0237	hypothetical protein	7.77902	-0.759643	-1.69307	0.722727	-1.05108	0.293222	0.527239
BP1026B_I0238	GTP-dependent nucleic acid-binding protein EngD	161.457	-0.487235	-1.40176	0.318443	-1.53005	0.126004	0.3076
BP1026B_I0239	hypothetical protein	138.335	-1.40606	-2.65013	0.340268	-4.13222	3.59281e-05	0.000389739
BP1026B_I0240	putative lipoprotein	2.08492	-2.66074	-6.32356	1.46157	-1.82047	0.0686881	0.203098
BP1026B_I0241	ubiquinone biosynthesis hydroxylase family protein	31.4001	0.616095	1.53272	0.39224	1.57071	0.11625	0.289203
BP1026B_I0242	thiol:disulfide interchange protein DsbC	495.011	-1.1632	-2.23954	0.222713	-5.22286	1.7618e-07	3.36337e-06
BP1026B_I0243	peptidase	75.5979	-0.152159	-1.11123	0.285547	-0.532866	0.594126	0.789175
BP1026B_I0244	acyl carrier protein phosphodiesterase	29.2654	-0.542294	-1.45629	0.462132	-1.17346	0.240611	0.468993
BP1026B_I0245	uracil-DNA glycosylase	15.4304	-0.799081	-1.73999	0.528259	-1.51267	0.130364	0.315797
BP1026B_I0246	adenylate cyclase	11.885	-0.493567	-1.40792	0.555552	-0.888426	0.374312	0.613992
BP1026B_I0247	Indole-3-glycerol phosphate synthase	54.0955	0.560629	1.47491	0.66891	0.838124	0.401961	0.642878
BP1026B_I0248	anthranilate phosphoribosyltransferase	108.507	-0.263385	-1.20029	0.355128	-0.741663	0.458292	0.691222
BP1026B_I0249	anthranilate synthase component II	46.9933	-0.604299	-1.52024	0.359588	-1.68053	0.0928538	0.24711
BP1026B_I0250	anthranilate synthase component I	188.068	-0.815451	-1.75985	0.244503	-3.33514	0.000852556	0.00604505
BP1026B_I0251	phosphoglycolate phosphatase	223.723	-1.00894	-2.01243	0.233463	-4.32161	1.54898e-05	0.000188161
BP1026B_I0252	ribulose-phosphate 3-epimerase	46.1164	-0.505317	-1.41944	0.370109	-1.36532	0.172153	0.378162
BP1026B_I0253	ApaG protein	82.1195	-0.41962	-1.33758	0.281223	-1.49212	0.135666	0.323342
BP1026B_I0254	membrane-bound lytic murein transglycosylase A	144.753	-0.196783	-1.14614	0.288068	-0.683114	0.494535	0.722412
BP1026B_I0255	hypothetical protein	37.7385	-0.825507	-1.77216	0.40258	-2.05054	0.0403114	0.13827
BP1026B_I0256	phenylacetate-CoA ligase	91.3255	0.194879	1.14463	0.282799	0.689107	0.490756	0.719284
BP1026B_I0257	phenylacetic acid degradation protein PaaI	215.011	2.10597	4.30488	1.00206	2.10165	0.0355837	0.125315
BP1026B_I0258	enoyl-CoA hydratase	60.6099	0.500937	1.41513	0.314952	1.59052	0.111717	0.281806
BP1026B_I0259	beta-ketoadipyl CoA thiolase	20.4494	-0.366803	-1.28949	0.510416	-0.718635	0.472366	0.703013
BP1026B_I0260	phenylacetic acid degradation protein paaN	957.147	-0.593546	-1.50895	0.257427	-2.30568	0.0211284	0.084067
BP1026B_I0261	enoyl-CoA hydratase	527.473	-0.570945	-1.4855	0.250733	-2.27711	0.0227799	0.0888939
BP1026B_I0262	hypothetical protein	14.513	-1.07855	-2.11191	3.3114	-0.325708	0.744646	0.873558
BP1026B_I0266	hypothetical protein	83.7936	-1.96988	-3.91736	0.365062	-5.39601	6.81377e-08	1.42548e-06
BP1026B_I0269	anaerobic dehydrogenase	120.96	0.0306583	1.02148	0.241659	0.126866	0.899047	0.959714
BP1026B_I0270	long-chain-fatty-acid--CoA ligase	299.26	-0.695243	-1.61916	0.296713	-2.34315	0.0191217	0.0785121
BP1026B_I0271	outer membrane porin	200.539	0.1804	1.1332	0.345383	0.522319	0.601448	0.793454
BP1026B_I0272	hypothetical protein	113.566	-0.351502	-1.27589	0.363625	-0.96666	0.333714	0.571916
BP1026B_I0273	cell division protein MraZ	1653.35	-1.25864	-2.3927	0.222983	-5.64456	1.65602e-08	3.86306e-07
BP1026B_I0274	S-adenosyl-methyltransferase MraW	849.858	-0.84786	-1.79983	0.325912	-2.6015	0.00928175	0.0441239
BP1026B_I0275	cell division protein FtsL	31.7216	-1.16153	-2.23694	0.522486	-2.22308	0.0262104	0.0987714
BP1026B_I0276	penicillin-binding protein	343.894	-0.221699	-1.16611	0.302636	-0.732558	0.463828	0.695299
BP1026B_I0277	UDP-N-acetylmuramoylalanyl-D-glutamate--2, 6-diaminopimelate ligase	86.5065	0.628171	1.5456	0.278744	2.25358	0.0242229	0.0928075
BP1026B_I0278	UDP-N-acetylmuramoyl-tripeptide--D-alanyl-D- alanine ligase	58.7352	0.562478	1.4768	0.315565	1.78245	0.0746758	0.215279
BP1026B_I0279	phospho-N-acetylmuramoyl-pentapeptide- transferase	632.219	-0.562539	-1.47687	0.204043	-2.75696	0.00583412	0.0305134
BP1026B_I0280	UDP-N-acetylmuramoyl-L-alanyl-D-glutamate synthetase	92.5786	0.311457	1.24096	0.319906	0.973591	0.33026	0.568286
BP1026B_I0281	cell division protein FtsW	126.744	0.391191	1.31148	0.247857	1.57829	0.114498	0.286082
BP1026B_I0282	undecaprenyldiphospho-muramoylpentapeptide beta-N- acetylglucosaminyltransferase	40.7375	0.107743	1.07754	0.412224	0.261371	0.793806	0.903681
BP1026B_I0283	UDP-N-acetylmuramate--L-alanine ligase	156.388	0.877997	1.83782	0.323357	2.71526	0.00662247	0.0338311
BP1026B_I0284	D-alanine--D-alanine ligase	56.9002	0.0791507	1.0564	0.313699	0.252314	0.800798	0.907721
BP1026B_I0285	cell division protein FtsQ	97.0376	0.274652	1.2097	0.26057	1.05404	0.291864	0.526273
BP1026B_I0286	cell division protein FtsA	517.105	0.346562	1.27153	0.342244	1.01261	0.311244	0.54769
BP1026B_I0287	cell division protein FtsZ	944.675	0.433733	1.35072	0.208129	2.08397	0.0371632	0.129554
BP1026B_I0288	AhpC/TSA family protein	247.789	0.625093	1.54231	0.286712	2.18021	0.0292417	0.108032
BP1026B_I0289	UDP-3-O-[3-hydroxymyristoyl] N-acetylglucosamine deacetylase	828	-0.557607	-1.47183	0.236934	-2.35343	0.0186011	0.0766135
BP1026B_I0290	hypothetical protein	12.9886	-0.384504	-1.30541	0.539414	-0.712818	0.475958	0.705639
BP1026B_I0291	preprotein translocase subunit SecA	1202.78	0.177516	1.13094	0.319126	0.556258	0.578034	0.77919
BP1026B_I0292	bifunctional ornithine acetyltransferase/N-acetylglutamate synthase	43.585	-0.38924	-1.3097	0.356553	-1.09167	0.274977	0.509552
BP1026B_I0293	putative ATP/GTP-binding protein	101.126	0.0640131	1.04537	0.300618	0.212938	0.831375	0.924101
BP1026B_I0294	NUDIX family pyrophosphatase	77.688	-0.570289	-1.48482	0.339745	-1.67858	0.0932337	0.247996
BP1026B_I0295	hypothetical protein	23.9958	-0.940708	-1.91947	0.420357	-2.23788	0.025229	0.0959144
BP1026B_I0296	hypothetical protein	1333.97	-1.05511	-2.07787	0.328644	-3.21048	0.00132513	0.00876546
BP1026B_I0297	dephospho-CoA kinase	10.6295	-1.08369	-2.11946	0.637643	-1.69953	0.0892187	0.24172
BP1026B_I0298	peptidase A24 N- domain-containing protein	13.3251	-0.374592	-1.29647	0.544316	-0.688188	0.491335	0.719932
BP1026B_I0299	type IV pilus assembly protein PilC	1.0142	1.39788	2.63514	1.65351	0.845399	0.397888	NA
BP1026B_I0300	type IV fimbrial biogenesis protein,PilB	6.88025	0.0557614	1.03941	0.720688	0.0773725	0.938327	0.973983
BP1026B_I0301	hypothetical protein	146.993	-0.0295067	-1.02066	0.313274	-0.0941882	0.92496	0.970265
BP1026B_I0303	octaprenyl-diphosphate synthase	467.915	-0.530532	-1.44446	0.405211	-1.30927	0.190442	0.405334
BP1026B_I0304	50S ribosomal protein L27	1287.62	-0.502968	-1.41713	0.310866	-1.61796	0.105672	0.271095
BP1026B_I0305	GTPase ObgE	274.71	-0.851277	-1.8041	0.260132	-3.27248	0.00106607	0.00726142
BP1026B_I0306	gamma-glutamyl kinase	70.4829	-0.536507	-1.45046	0.312874	-1.71477	0.0863872	0.237575
BP1026B_I0307	lipoprotein	85.7127	-0.750456	-1.68232	0.292773	-2.56327	0.0103691	0.0480369
BP1026B_I0308	dinucleoside polyphosphate hydrolase	569.491	-1.03229	-2.04527	0.363214	-2.84209	0.00448186	0.0247159
BP1026B_I0309	prolyl-tRNA synthetase	481.216	-0.278901	-1.21327	0.230865	-1.20807	0.22702	0.453009
BP1026B_I0310	hypothetical protein	93.5084	-0.0797199	-1.05681	0.296665	-0.26872	0.788145	0.899372
BP1026B_I0311	hypoxanthine-guanine phosphoribosyltransferase	108.207	-0.771518	-1.70706	0.290436	-2.65641	0.00789776	0.0388768
BP1026B_I0312	signal recognition particle protein	604.77	-0.549804	-1.46389	0.332284	-1.65462	0.0980009	0.256026
BP1026B_I0313	cytochrome C assembly family protein	71.9863	-0.548662	-1.46273	0.289348	-1.8962	0.057934	0.180513
BP1026B_I0314	hypothetical protein	4.12562	-0.375022	-1.29686	0.901444	-0.416024	0.677392	0.836663
BP1026B_I0315	N-acetyl-anhydromuranmyl-L-alanine amidase	13.6814	-0.159333	-1.11677	0.524941	-0.303525	0.76149	0.883684
BP1026B_I0316	ribonucleotide-diphosphate reductase subunit alpha	419.43	-1.05882	-2.08323	0.250912	-4.21989	2.44422e-05	0.000280129
BP1026B_I0317	ribonucleotide-diphosphate reductase subunit beta	1026.39	-0.584633	-1.49966	0.253734	-2.30412	0.021216	0.0842311
BP1026B_I0318	HctB	2644.55	1.94132	3.84058	0.499799	3.88421	0.000102665	0.000969982
BP1026B_I0319	outer membrane lipoprotein	59.7101	-0.177139	-1.13064	0.415756	-0.426064	0.670061	0.835956
BP1026B_I0320	sugar kinase	632.012	-0.161839	-1.11871	0.207026	-0.78173	0.434373	0.674145
BP1026B_I0321	thiol peroxidase	163.272	0.0710438	1.05048	0.282966	0.251068	0.801761	0.908226
BP1026B_I0322	hypothetical protein	77.241	-0.256345	-1.19445	0.323034	-0.793553	0.427456	0.667125
BP1026B_I0323	acetyl-CoA carboxylase biotin carboxylase subunit	361.598	-0.0707598	-1.05027	0.222413	-0.318146	0.750374	0.876366
BP1026B_I0324	acetyl-CoA carboxylase biotin carboxyl carrier protein subunit	43.601	-0.756647	-1.68956	0.351148	-2.15478	0.031179	0.113206
BP1026B_I0325	3-dehydroquinate dehydratase	133.203	0.209404	1.15621	0.334961	0.625159	0.531867	0.747534
BP1026B_I0326	thioredoxin	45.1303	-0.564126	-1.47849	0.337086	-1.67354	0.0942214	0.249741
BP1026B_I0327	hypothetical protein	345.379	0.144192	1.10511	0.389667	0.370038	0.711354	0.857202
BP1026B_I0328	UDP-N-acetylmuramate:L-alanyl-gamma-D-glutamyl- meso-diaminopimelate ligase	167.327	-0.0913117	-1.06534	0.227003	-0.40225	0.6875	0.842711
BP1026B_I0329	esterase	55.3425	0.439552	1.35618	0.377217	1.16525	0.243918	0.472597
BP1026B_I0330	shikimate 5-dehydrogenase	11.678	0.376167	1.29789	0.544033	0.691442	0.489288	0.718731
BP1026B_I0331	ribonuclease II (RNB) family protein	179.358	-0.365771	-1.28857	0.273145	-1.33911	0.180536	0.391199
BP1026B_I0332	monofunctional biosynthetic peptidoglycan transglycosylase	12.5937	-0.344477	-1.26969	0.612513	-0.562399	0.573844	0.776318
BP1026B_I0333	hypothetical protein	1.81227	0.712607	1.63876	1.30483	0.54613	0.584976	0.78456
BP1026B_I0334	hypothetical protein	16.4316	-0.893911	-1.85821	0.714143	-1.25173	0.21067	0.431824
BP1026B_I0335	serine-type carboxypeptidase family protein	40.2206	-0.640596	-1.55897	0.347095	-1.84559	0.0649514	0.195447
BP1026B_I0336	hypothetical protein	30.4289	-0.315314	-1.24428	0.41845	-0.753529	0.451132	0.686992
BP1026B_I0337	transcriptional regulator	17.563	-1.81218	-3.51173	0.530569	-3.41555	0.000636539	0.00467964
BP1026B_I0338	2-dehydro-3-deoxygalactonokinase	12.1357	-2.71492	-6.56559	0.728442	-3.72703	0.000193751	0.00171385
BP1026B_I0339	2-dehydro-3-deoxy-6-phosphogalactonate aldolase	7.7969	-2.57733	-5.96835	0.891081	-2.89237	0.00382352	0.0216051
BP1026B_I0340	short chain dehydrogenase	21.6952	-1.01496	-2.02085	0.448227	-2.26439	0.02355	0.0906908
BP1026B_I0341	L-arabinose ABC transporter periplasmic L-arabinose-binding protein	35.2318	-0.897791	-1.86321	0.472289	-1.90093	0.0573106	0.179206
BP1026B_I0342	L-arabinose transporter ATP-binding protein	49.1547	-0.54223	-1.45622	0.355878	-1.52364	0.127599	0.309858
BP1026B_I0343	L-arabinose transporter permease	10.1615	-1.06168	-2.08736	0.612492	-1.73337	0.0830292	0.23087
BP1026B_I0344	short chain dehydrogenase/reductase family oxidoreductase	6.83198	-1.09574	-2.13723	0.755402	-1.45054	0.146909	0.340291
BP1026B_I0345	aldose 1-epimerase	2.79817	-0.244234	-1.18446	1.05962	-0.230491	0.81771	0.917159
BP1026B_I0346	orotidine 5'-phosphate decarboxylase	199.518	0.421439	1.33926	0.422704	0.997006	0.318762	0.555541
BP1026B_I0347	competence/damage-inducible protein CinA	11.5087	0.0500256	1.03528	0.553899	0.0903154	0.928037	0.970609
BP1026B_I0348	phosphatidylglycerophosphatase A	19.26	-0.392514	-1.31268	0.461865	-0.849847	0.39541	0.635743
BP1026B_I0349	thiamine monophosphate kinase	6.95367	0.332391	1.2591	0.686181	0.484407	0.628097	0.809994
BP1026B_I0350	malic enzyme	645.627	-0.365975	-1.28875	0.21515	-1.70102	0.0889393	0.241322
BP1026B_I0351	ribonuclease SA	349.07	-0.818745	-1.76387	0.225776	-3.62636	0.000287442	0.00237523
BP1026B_I0352	barstar family protein	204.426	-0.7498	-1.68156	0.305263	-2.45624	0.0140399	0.0611722
BP1026B_I0353	16S ribosomal RNA methyltransferase RsmE	5.78562	-0.0727987	-1.05175	0.81668	-0.0891398	0.928971	0.97077
BP1026B_I0354	glyoxalase/bleomycin resistance protein/dioxygenase family protein	19.4693	-0.487194	-1.40172	0.46374	-1.05058	0.293454	0.527476
BP1026B_I0355	spermidine synthase	12.2399	-0.313098	-1.24237	0.604281	-0.518133	0.604365	0.796355
BP1026B_I0356	transketolase	814.466	-0.139153	-1.10126	0.308266	-0.451405	0.651698	0.825703
BP1026B_I0357	glyceraldehyde-3-phosphate dehydrogenase, type I	1496.07	-0.772668	-1.70843	0.25709	-3.00543	0.00265203	0.0158162
BP1026B_I0358	MFS transporter	2.71915	-2.03086	-4.08649	1.30021	-1.56195	0.118301	0.293178
BP1026B_I0359	cyanate hydratase	21.4291	-0.0171183	-1.01194	0.534835	-0.0320067	0.974467	0.990284
BP1026B_I0360	carbonic anhydrase	3.64695	-0.385983	-1.30675	0.971837	-0.397168	0.691244	0.845249
BP1026B_I0361	DNA-binding transcriptional regulator CynR	25.8065	-0.283115	-1.21682	0.404983	-0.69908	0.484502	0.713889
BP1026B_I0362	hypothetical protein	19.4124	-0.613441	-1.5299	0.544618	-1.12637	0.260009	0.490963
BP1026B_I0363	GntR family transcriptional regulator	34.5295	-0.508868	-1.42293	0.383748	-1.32605	0.184824	0.397064
BP1026B_I0364	C4-dicarboxylate transporter DctA	10.3468	-0.121141	-1.08759	0.596755	-0.203	0.839135	0.929395
BP1026B_I0365	allantoicase	4.69109	0.664357	1.58486	0.790577	0.840345	0.400715	0.642509
BP1026B_I0366	ureidoglycolate hydrolase	1.66232	-2.11582	-4.33437	1.53838	-1.37536	0.169021	NA
BP1026B_I0367	ferric uptake regulator	1318.02	-1.30533	-2.47141	0.403369	-3.23607	0.00121187	0.00808734
BP1026B_I0368	outer membrane lipoprotein	242.751	-0.830977	-1.77889	0.313426	-2.65127	0.0080189	0.0392896
BP1026B_I0369	dihydrodipicolinate reductase	54.0052	-0.370816	-1.29308	0.338083	-1.09682	0.27272	0.506795
BP1026B_I0370	MotA/TolQ/ExbB proton channel family protein	29.94	0.382893	1.30395	0.377222	1.01503	0.31009	0.546024
BP1026B_I0371	biopolymer ExbD/TolR family transporter	8.62816	0.201651	1.15001	0.639775	0.315191	0.752617	0.877637
BP1026B_I0372	leucyl-tRNA synthetase	667.419	-0.389818	-1.31023	0.218139	-1.78702	0.0739341	0.214165
BP1026B_I0373	lipoprotein	52.195	-0.352094	-1.27641	0.329422	-1.06882	0.285149	0.519635
BP1026B_I0374	DNA polymerase III subunit delta	41.343	0.0872198	1.06232	0.35405	0.246349	0.805412	0.910291
BP1026B_I0375	gamma-glutamyl phosphate reductase	90.6514	-0.0929547	-1.06655	0.282523	-0.329016	0.742144	0.871792
BP1026B_I0376	hypothetical protein	29.2177	-0.576358	-1.49108	0.407853	-1.41315	0.157611	0.357925
BP1026B_I0377	RpiR family transcriptional regulator	13.179	0.312305	1.24169	0.509269	0.613242	0.539717	0.750563
BP1026B_I0378	phosphogluconate dehydratase	91.6519	-0.151358	-1.11061	0.357956	-0.42284	0.672412	0.835956
BP1026B_I0379	KHG/KDPG aldolase	51.8087	-0.556313	-1.47051	0.396406	-1.40339	0.1605	0.36238
BP1026B_I0380	GntP family high-affinity gluconate permease	197.917	-0.426518	-1.34399	0.383217	-1.113	0.265711	0.498515
BP1026B_I0381	shikimate kinase	63.6283	-0.68434	-1.60697	0.355307	-1.92605	0.0540979	0.17181
BP1026B_I0382	adenylosuccinate lyase	429.918	-0.113283	-1.08169	0.267544	-0.423417	0.671991	0.835956
BP1026B_I0383	nitrate transporter	3.73455	-0.379719	-1.30109	0.978759	-0.387959	0.698046	0.849371
BP1026B_I0384	LysR family transcriptional regulator	14.9785	0.22192	1.16628	0.477797	0.464465	0.642315	0.819512
BP1026B_I0385	glutamate dehydrogenase	1751.02	0.947242	1.92818	0.24118	3.92753	8.58211e-05	0.000830182
BP1026B_I0386	glutamate/aspartate periplasmic binding protein	3664.48	0.262821	1.19982	0.307678	0.85421	0.392989	0.633589
BP1026B_I0387	glutamate/aspartate transport system permease	65.5232	0.0831222	1.05931	0.346529	0.239871	0.81043	0.913471
BP1026B_I0388	glutamate/aspartate ABC transporter, permease protein	110.611	0.382964	1.30402	0.295596	1.29556	0.195126	0.409678
BP1026B_I0389	Cystine ABC transporter, ATP-binding protein	457.458	0.105781	1.07608	0.224717	0.470729	0.637834	0.815982
BP1026B_I0390	hypothetical protein	38.3575	1.35334	2.55504	0.416071	3.25267	0.00114324	0.00769754
BP1026B_I0391	chaperonin, 10 kDa	48.2072	2.04527	4.1275	0.466119	4.38786	1.14469e-05	0.000144029
BP1026B_I0392	HSP20 family protein	51.5926	2.41129	5.31949	0.329617	7.31542	2.5657e-13	1.1463e-11
BP1026B_I0393	HSP20 family protein	4.39908	2.65927	6.31714	1.01756	2.61338	0.00896508	0.0428503
BP1026B_I0394	hypothetical protein	7.22469	0.00925585	1.00644	0.684483	0.0135224	0.989211	0.996233
BP1026B_I0395	hypothetical protein	142.115	-1.02369	-2.03312	0.249039	-4.11057	3.94684e-05	0.000418667
BP1026B_I0396	dihydroorotase	62.4014	-0.569771	-1.48429	0.306233	-1.86058	0.0628039	0.190288
BP1026B_I0397	hypothetical protein	4.25818	-1.04795	-2.06759	0.927432	-1.12995	0.258497	0.489332
BP1026B_I0398	hypothetical protein	15853.1	-1.15081	-2.22038	0.396814	-2.90012	0.00373015	0.0212599
BP1026B_I0399	OsmC/Ohr family protein	60.3332	-0.49149	-1.4059	0.336646	-1.45996	0.144301	0.335429
BP1026B_I0400	50S ribosomal protein L13	7825.36	-0.998384	-1.99776	0.36536	-2.7326	0.00628362	0.0323508
BP1026B_I0401	30S ribosomal protein S9	1044.18	-1.09943	-2.14269	0.329666	-3.33497	0.000853096	0.00604505
BP1026B_I0402	iron-sulfur cluster insertion protein ErpA	1432.46	0.145747	1.1063	0.324576	0.449037	0.653405	0.826068
BP1026B_I0403	AraC family transcriptional regulator	19.8276	0.819291	1.76454	0.493244	1.66103	0.0967084	0.254143
BP1026B_I0404	glutathione S-transferase	38.1716	0.227239	1.17059	0.379806	0.598304	0.549637	0.759545
BP1026B_I0405	glutathione S-transferase-like protein	17.6993	1.47248	2.77499	0.482686	3.05061	0.0022838	0.0138872
BP1026B_I0406	anhydro-N-acetylmuramic acid kinase	6.17613	-1.01803	-2.02515	0.838193	-1.21455	0.224536	0.450614
BP1026B_I0407	tyrosyl-tRNA synthetase	243.953	0.207548	1.15472	0.401757	0.5166	0.605435	0.796772
BP1026B_I0408	D-tyrosyl-tRNA(Tyr) deacylase	18.4393	0.583464	1.49844	0.474517	1.2296	0.218848	0.443416
BP1026B_I0409	phosphoglycerate mutase	20.6694	0.576154	1.49087	0.4639	1.24198	0.214244	0.437449
BP1026B_I0410	lipoprotein	16.0792	-0.0394554	-1.02773	0.46808	-0.084292	0.932824	0.971577
BP1026B_I0411	hypothetical protein	16.8905	-0.415486	-1.33375	0.50212	-0.827464	0.407974	0.648821
BP1026B_I0412	Holliday junction DNA helicase RuvB	39.7879	-0.675985	-1.59769	0.372795	-1.81329	0.0697877	0.205193
BP1026B_I0413	Holliday junction DNA helicase RuvA	46.3396	1.35643	2.56051	0.321831	4.21473	2.50081e-05	0.000285374
BP1026B_I0414	Holliday junction resolvase	20.9552	0.105211	1.07565	0.456165	0.230643	0.817592	0.917159
BP1026B_I0415	bifunctional phosphoribosylaminoimidazolecarboxamide formyltransferase/IMP cyclohydrolase	227.785	-0.358353	-1.28196	0.243136	-1.47388	0.140514	0.329386
BP1026B_I0416	DNA-binding protein Fis	118.916	-1.22694	-2.3407	0.271795	-4.51421	6.35533e-06	8.59111e-05
BP1026B_I0417	dihydrouridine synthase	219.116	0.0744823	1.05298	0.23853	0.312256	0.754846	0.879507
BP1026B_I0418	hypothetical protein	12.4275	1.03282	2.04601	0.588907	1.75379	0.0794673	0.224038
BP1026B_I0419	glutathione S-transferase	113.398	-0.686829	-1.60974	0.314227	-2.18577	0.0288325	0.106785
BP1026B_I0420	aminopeptidase P	75.9277	0.31189	1.24133	0.366964	0.849922	0.395369	0.635743
BP1026B_I0421	glutamate synthase domain-containing protein	53.1071	-1.0711	-2.10104	0.333802	-3.20879	0.00133293	0.00879498
BP1026B_I0422	tRNA-specific 2-thiouridylase MnmA	33.4699	0.517374	1.43135	0.353637	1.46301	0.143465	0.334033
BP1026B_I0423	NAD(P) transhydrogenase subunit alpha	89.9656	1.37567	2.59489	0.423778	3.24621	0.00116952	0.00785443
BP1026B_I0424	NUDIX domain-containing protein	14.9008	-0.00573623	-1.00398	0.496462	-0.0115542	0.990781	0.996708
BP1026B_I0425	NAD(P) transhydrogenase subunit beta	106.309	1.16762	2.24641	0.337207	3.46262	0.000534939	0.00403462
BP1026B_I0426	NAD(P) transhydrogenase subunit alpha	26.7546	1.52237	2.87262	0.564769	2.69556	0.00702698	0.0353495
BP1026B_I0427	DeoR family transcriptional regulator	6.15349	1.49166	2.81212	0.750854	1.98662	0.046965	0.15505
BP1026B_I0428	hypothetical protein	6.21381	-2.17222	-4.50716	0.907338	-2.39406	0.0166631	0.0701659
BP1026B_I0429	N6-adenine-specific DNA methylase	16.6014	-0.661953	-1.58222	0.511468	-1.29422	0.195589	0.410028
BP1026B_I0430	hypothetical protein	39.6396	-0.510772	-1.42481	0.341699	-1.4948	0.134966	0.322363
BP1026B_I0431	hypothetical protein	4.67138	0.504929	1.41905	0.787355	0.641298	0.521329	0.741095
BP1026B_I0432	paraquat-inducible protein	57.8445	0.031988	1.02242	0.342322	0.093444	0.925551	0.970265
BP1026B_I0433	paraquat-inducible protein	6.62676	-0.193855	-1.14382	0.762736	-0.254158	0.799374	0.906886
BP1026B_I0434	paraquat-inducible protein	31.8608	0.271745	1.20727	0.378473	0.718002	0.472756	0.703066
BP1026B_I0435	cytochrome B561	44.5151	-0.124702	-1.09028	0.330146	-0.377717	0.705641	0.85334
BP1026B_I0436	YceI, base-induced periplasmic protein	114.585	-0.704524	-1.62961	0.292296	-2.41031	0.015939	0.067949
BP1026B_I0437	hypothetical protein	650.989	-0.86319	-1.81906	0.220238	-3.91934	8.87908e-05	0.000854207
BP1026B_I0438	major facilitator family transporter	3.87305	-1.54956	-2.92728	1.02459	-1.51237	0.130441	0.315797
BP1026B_I0439	preprotein translocase subunit SecF	209.574	-0.794165	-1.73407	0.296501	-2.67846	0.00739614	0.0367404
BP1026B_I0440	preprotein translocase subunit SecD	223.03	-0.276463	-1.21122	0.332153	-0.832336	0.405219	0.646576
BP1026B_I0441	preprotein translocase subunit YajC	428.537	-0.905886	-1.8737	0.301881	-3.0008	0.00269268	0.0160404
BP1026B_I0442	queuine tRNA-ribosyltransferase	67.5323	-0.526296	-1.44023	0.44283	-1.18848	0.234643	0.461582
BP1026B_I0443	S-adenosylmethionine--tRNA ribosyltransferase-isomerase	23.0589	0.45556	1.37131	0.432356	1.05367	0.292034	0.526273
BP1026B_I0444	ATP-dependent DNA helicase RecG	42.8247	0.410946	1.32956	0.396856	1.0355	0.300434	0.534736
BP1026B_I0445	oxidative stress regulatory protein	391.058	-0.103057	-1.07405	0.266545	-0.386641	0.699022	0.849722
BP1026B_I0446	catalase/peroxidase HPI	110.391	0.317188	1.2459	0.269474	1.17706	0.23917	0.467728
BP1026B_I0447	hypothetical protein	1.28333	0.0464899	1.03275	1.57682	0.0294833	0.976479	NA
BP1026B_I0448	Non-specific DNA-binding protein Dps /Iron-binding ferritin-like antioxidant protein	885.283	0.0536539	1.03789	0.329271	0.162947	0.87056	0.949602
BP1026B_I0449	transcriptional regulator	5.79798	0.451001	1.36699	0.798647	0.564706	0.572273	0.774987
BP1026B_I0450	4-hydroxybenzoate octaprenyltransferase	46.7102	0.800862	1.74214	0.34188	2.34252	0.0191539	0.0785831
BP1026B_I0451	phosphonate metabolism protein/1,5-bisphosphokinase PhnN	0.343998	-1.17464	-2.25737	2.85706	-0.411136	0.680973	NA
BP1026B_I0452	hypothetical protein	1.02122	-1.14124	-2.2057	1.78286	-0.640117	0.522097	NA
BP1026B_I0453	phosphonates metabolism transcriptional regulator PhnF	7.73375	-0.12785	-1.09266	0.747104	-0.171128	0.864123	0.944689
BP1026B_I0454	alkylphosphonate utilization operon protein PhnG	11.2771	3.41583	10.6726	0.765388	4.46288	8.08646e-06	0.000107115
BP1026B_I0455	carbon-phosphorus lyase complex subunit	0.963726	3.0288	8.16132	1.91161	1.58442	0.113097	NA
BP1026B_I0456	phosphonate metabolism protein	3.38755	2.45589	5.48653	1.13575	2.16235	0.0305911	0.111765
BP1026B_I0457	PhnJ protein	1.25573	-0.456799	-1.37249	1.57312	-0.290377	0.771528	NA
BP1026B_I0458	phosphonate C-P lyase system protein PhnL	1.0423	4.19595	18.3277	2.16875	1.93473	0.0530235	NA
BP1026B_I0459	phosphonates ABC transporter ATP-binding protein	1.76387	3.1158	8.66858	1.55897	1.99862	0.0456491	0.152319
BP1026B_I0460	phosphonate metabolism protein PhnM	3.04913	2.80992	7.01245	1.13144	2.48349	0.0130103	0.0577361
BP1026B_I0461	phosphonate ABC transporter ATPase	0.0850129	0.580027	1.49488	4.08047	0.142147	0.886964	NA
BP1026B_I0462	phosphonate ABC transporter periplasmic phosphonate-binding protein	1.85635	-0.561191	-1.47549	1.27573	-0.439897	0.660012	0.829657
BP1026B_I0463	phosphonates ABC transporter permease	1.80445	-0.47513	-1.39004	1.29754	-0.366178	0.714232	0.858321
BP1026B_I0464	pyrroline-5-carboxylate reductase	7.47043	0.530407	1.44434	0.654094	0.810904	0.417421	0.658283
BP1026B_I0465	hypothetical protein	10.0739	0.439049	1.35571	0.563702	0.778867	0.436058	0.675066
BP1026B_I0466	glycolate oxidase iron-sulfur subunit	12.4731	0.614911	1.53146	0.638917	0.962427	0.335835	0.573246
BP1026B_I0467	glycolate oxidase FAD binding subunit	22.6166	-0.172937	-1.12735	0.424411	-0.407476	0.683659	0.840724
BP1026B_I0468	glycolate oxidase subunit GlcD	66.6556	0.499671	1.41389	0.311672	1.6032	0.108891	0.276529
BP1026B_I0469	D-lactate dehydrogenase, cytochrome c-dependent	54.3121	0.0324723	1.02276	0.299724	0.10834	0.913726	0.965172
BP1026B_I0470	ATP:cob(I)alamin adenosyltransferase	51.5188	0.194888	1.14464	0.426247	0.457218	0.647514	0.822874
BP1026B_I0471	flavohemoprotein	1147.85	-2.26049	-4.79153	0.238895	-9.46227	3.01329e-21	2.99737e-19
BP1026B_I0472	phospho-2-dehydro-3-deoxyheptonate aldolase	108.22	-0.487987	-1.40249	0.25924	-1.88238	0.0597848	0.184136
BP1026B_I0473	tldD protein	210.413	-0.561877	-1.47619	0.241946	-2.32232	0.0202156	0.0817933
BP1026B_I0474	carbon-nitrogen family hydrolase	71.5854	-0.0934162	-1.06689	0.27686	-0.337414	0.735805	0.869768
BP1026B_I0475	hypothetical protein	40.8666	-0.573641	-1.48827	0.34103	-1.68208	0.0925529	0.246434
BP1026B_I0476	bifunctional glutamine-synthetase adenylyltransferase/deadenyltransferase	47.3274	0.0862051	1.06157	0.337331	0.255551	0.798298	0.906836
BP1026B_I0477	DNA repair protein RecN	30.8262	0.812565	1.75633	0.406922	1.99685	0.045841	0.152382
BP1026B_I0478	NAD(+)/NADH kinase family protein	34.4325	0.647889	1.56687	0.430215	1.50597	0.132076	0.317512
BP1026B_I0479	heat-inducible transcription repressor	189.674	-0.00256087	-1.00178	0.271865	-0.00941964	0.992484	0.997043
BP1026B_I0480	ferrochelatase	57.9529	0.0285431	1.01998	0.307545	0.0928096	0.926055	0.970265
BP1026B_I0481	heat shock protein 15	42.1989	0.010041	1.00698	0.326328	0.0307696	0.975453	0.990418
BP1026B_I0482	heat shock protein GrpE	891.655	-1.2597	-2.39446	0.283478	-4.44373	8.84119e-06	0.000116236
BP1026B_I0483	hypothetical protein	18.6692	-0.664048	-1.58452	0.651062	-1.01995	0.307754	0.543363
BP1026B_I0484	molecular chaperone DnaK	4045.47	-0.613741	-1.53022	0.22165	-2.76897	0.00562346	0.0297133
BP1026B_I0485	chaperone protein DnaJ	389.598	-0.472696	-1.3877	0.232908	-2.02954	0.0424037	0.143949
BP1026B_I0486	chorismate binding protein	25.9777	0.074348	1.05289	0.499327	0.148897	0.881635	0.953041
BP1026B_I0487	3-methyl-2-oxobutanoate hydroxymethyltransferase	74.7271	0.819602	1.76492	0.335205	2.44508	0.014482	0.0626326
BP1026B_I0488	deoxynucleoside kinase family protein	16.4988	0.480402	1.39513	0.556769	0.862839	0.388226	0.629182
BP1026B_I0489	2-amino-4-hydroxy-6- hydroxymethyldihydropteridine pyrophosphokinase	53.7676	-0.206782	-1.15411	0.346508	-0.596759	0.550668	0.760126
BP1026B_I0490	polyA polymerase	183.608	0.0446774	1.03145	0.230739	0.193627	0.846468	0.933789
BP1026B_I0491	HAD family hydrolase	90.3157	-0.966025	-1.95345	0.3178	-3.03973	0.00236793	0.0143162
BP1026B_I0492	DnaA regulatory inactivator Hda	27.1666	0.148319	1.10828	0.401329	0.369569	0.711704	0.857427
BP1026B_I0493	hypothetical protein	24.2628	0.0544126	1.03844	0.455841	0.119367	0.904984	0.961363
BP1026B_I0494	tRNA delta(2)-isopentenylpyrophosphate transferase	11.3973	0.988996	1.9848	0.571262	1.73125	0.0834075	0.231556
BP1026B_I0495	DNA mismatch repair protein	44.0598	0.532284	1.44622	0.343486	1.54966	0.121224	0.298503
BP1026B_I0496	DedA protein	52.4315	-0.723156	-1.65079	0.371873	-1.94463	0.0518198	0.166989
BP1026B_I0497	small-conductance mechanosensitive channel	70.4644	-0.21921	-1.1641	0.314409	-0.697213	0.485669	0.715209
BP1026B_I0498	glutamine amidotransferase	21.425	-0.075924	-1.05404	0.444031	-0.170988	0.864233	0.944689
BP1026B_I0499	mannose-1-phosphate guanylyltransferase/mannose-6-phosphate isomerase	102.46	-0.120218	-1.0869	0.279014	-0.430868	0.666564	0.833868
BP1026B_I0500	capsular polysaccharide biosynthesis/export periplasmic protein WcbA	114.043	-0.13298	-1.09656	0.270748	-0.491158	0.623315	0.806275
BP1026B_I0501	capsular polysaccharide glycosyltransferase biosynthesis protein WcbB	272.164	0.251104	1.19012	0.299531	0.838322	0.40185	0.642878
BP1026B_I0502	capsular polysaccharide biosynthesis/export periplasmic protein WcbC	696.878	-0.472354	-1.38737	0.201684	-2.34205	0.019178	0.0786209
BP1026B_I0503	capsular polysaccharide export system inner membrane protein	921.748	-0.372507	-1.2946	0.239071	-1.55815	0.119198	0.294615
BP1026B_I0504	capsule polysaccharide export inner-membrane protein	730.35	-0.105696	-1.07601	0.34889	-0.30295	0.761928	0.883998
BP1026B_I0505	putative ATP-binding ABC transporter capsular polysaccharide export protein	558.004	-0.300536	-1.2316	0.22077	-1.36131	0.173417	0.380306
BP1026B_I0506	Glycosyl transferase, group 1 family protein	1578.97	-0.797619	-1.73823	0.229716	-3.4722	0.000516219	0.00391021
BP1026B_I0507	Capsular polysaccharide biosynthesis protein WcbF	633.002	0.0846306	1.06042	0.208166	0.406553	0.684336	0.840864
BP1026B_I0508	capsular polysaccharide biosynthesis protein	364.774	0.15785	1.11562	0.309699	0.509687	0.610271	0.798682
BP1026B_I0509	hypothetical protein	26.9865	-0.0612144	-1.04334	0.604074	-0.101336	0.919284	0.967118
BP1026B_I0510	Glyscosyl transferase, group 1 family protein	966.642	0.552209	1.46633	0.336449	1.64129	0.100738	0.261234
BP1026B_I0511	capsular polysaccharide biosynthesis protein	578.11	0.271278	1.20688	0.28184	0.962526	0.335786	0.573246
BP1026B_I0512	capsular polysaccharide biosynthesis protein WcbJ, NAD-dependent epimerase	258.775	0.135285	1.09831	0.251011	0.53896	0.589914	0.78695
BP1026B_I0513	GDP-mannose 4,6-dehydratase	841.154	0.145924	1.10644	0.356358	0.409488	0.682182	0.83951
BP1026B_I0514	D,D-heptose 7-phosphate kinase	620.484	0.361818	1.28504	0.33473	1.08093	0.27973	0.514563
BP1026B_I0515	phosphoheptose isomerase	292.507	-0.235647	-1.17743	0.230086	-1.02417	0.305757	0.541105
BP1026B_I0516	D-glycero-D-manno-heptose 1-phosphateguanosyltransferase	180.129	0.245312	1.18535	0.359352	0.68265	0.494828	0.722641
BP1026B_I0517	D-glycero-D-manno-heptose 1,7-bisphosphatephosphatase	111.008	0.410927	1.32954	0.306648	1.34006	0.180226	0.390848
BP1026B_I0518	capsular polysaccharide export protein	348.449	0.654922	1.57453	0.331086	1.9781	0.0479176	0.157495
BP1026B_I0519	short chain dehydrogenase/reductase family oxidoreductase	25.5957	1.05681	2.08032	0.387615	2.72643	0.00640231	0.0328656
BP1026B_I0520	capsular polysaccharide biosynthesis protein WcbQ	187.093	0.486602	1.40114	0.231123	2.10538	0.0352585	0.124419
BP1026B_I0521	capsular polysaccharide biosynthesis fatty acid synthase	215.991	0.823842	1.77011	0.229671	3.58705	0.000334446	0.0026878
BP1026B_I0522	UDP-3-O-[3-hydroxymyristoyl] N-acetylglucosamine deacetylase	42.3082	1.20202	2.30062	0.480123	2.50357	0.0122947	0.05507
BP1026B_I0523	class-I aminotransferase	148.328	0.664283	1.58478	0.32873	2.02076	0.0433051	0.146162
BP1026B_I0524	acetyltransferase	7.02943	0.912335	1.88209	0.692137	1.31814	0.187456	0.400271
BP1026B_I0525	hypothetical protein	19.2099	0.980985	1.97381	0.492822	1.99054	0.046531	0.15409
BP1026B_I0526	hypothetical protein	45.8867	0.702159	1.62694	0.416049	1.68768	0.0914723	0.245279
BP1026B_I0527	PAP2 family protein	10.1707	0.454148	1.36997	0.600126	0.756754	0.449197	0.68563
BP1026B_I0528	hypothetical protein	0.171999	-0.189582	-1.14043	3.67652	-0.0515656	0.958875	NA
BP1026B_I0529	hypothetical protein	7.13986	0.461278	1.37676	0.662017	0.696776	0.485943	0.715346
BP1026B_I0530	AraC family transcriptional regulator	31.5338	-0.925064	-1.89877	0.380138	-2.4335	0.0149538	0.0644317
BP1026B_I0531	undecaprenyl-phosphate galactosephosphotransferase	12.8949	-0.118976	-1.08596	0.547976	-0.217119	0.828116	0.92271
BP1026B_I0532	polysaccharide biosynthesis/export protein	8.1178	0.432175	1.34927	0.688491	0.627714	0.530191	0.746972
BP1026B_I0533	protein-tyrosine-phosphatase	1.37032	-0.1637	-1.12016	1.55601	-0.105205	0.916213	NA
BP1026B_I0534	Tyrosine-protein kinase Wzc	26.1572	1.65034	3.13907	0.616846	2.67545	0.00746295	0.0370129
BP1026B_I0535	O-antigen translocase	8.93768	-0.196701	-1.14607	0.630746	-0.311855	0.755151	0.879619
BP1026B_I0536	capsule polysaccharide biosynthesis protein	6.91771	-0.580308	-1.49517	0.763252	-0.76031	0.447069	0.683966
BP1026B_I0537	serine O-acetyltransferase	11.5908	0.276638	1.21137	0.737184	0.375264	0.707464	0.854663
BP1026B_I0538	Glycosyltransferase	5.80158	0.246138	1.18603	0.765465	0.321554	0.747791	0.8753
BP1026B_I0539	hypothetical protein	4.76013	-0.336491	-1.26268	0.881409	-0.381765	0.702636	0.852119
BP1026B_I0540	3-deoxy-manno-octulosonate-8-phosphatase	4.33053	1.07813	2.11129	0.845517	1.27511	0.202271	0.420221
BP1026B_I0541	2-dehydro-3-deoxyphosphooctonate aldolase	27.1293	1.08251	2.11772	0.435606	2.48507	0.0129526	0.0575767
BP1026B_I0542	arabinose-5-phosphate isomerase	21.7908	-0.198906	-1.14783	0.45146	-0.440583	0.659515	0.829428
BP1026B_I0543	UTP-glucose-1-phosphate uridylyltransferase	54.6885	-1.4536	-2.7389	0.402628	-3.61028	0.000305872	0.00251177
BP1026B_I0544	hypothetical protein	2.61682	-0.093692	-1.0671	1.08673	-0.086215	0.931296	0.971124
BP1026B_I0545	regulator of flagellar biosynthesis FlhD	14.4375	-0.953117	-1.93605	0.530513	-1.7966	0.0723997	0.21053
BP1026B_I0547	hypothetical protein	745.307	0.675103	1.59671	0.260383	2.59273	0.00952171	0.0448601
BP1026B_I0548	OmpA family outer membrane protein	763.738	-0.0700793	-1.04977	0.237164	-0.295489	0.76762	0.885923
BP1026B_I0549	translocation protein TolB	2680.27	0.874688	1.83361	0.563666	1.55178	0.120714	0.297385
BP1026B_I0550	TolA protein	72.25	0.397492	1.31722	0.313262	1.26888	0.204484	0.423425
BP1026B_I0551	tolR protein	19.004	0.6606	1.58074	0.437546	1.50979	0.131098	0.316123
BP1026B_I0552	tolQ protein	79.8637	0.0321323	1.02252	0.287326	0.111832	0.910956	0.963773
BP1026B_I0553	thioesterase	31.5132	-0.364933	-1.28782	0.383667	-0.95117	0.341518	0.578933
BP1026B_I0554	short-chain dehydrogenase	16.2898	0.417036	1.33518	0.621891	0.670593	0.50248	0.728222
BP1026B_I0555	serine hydroxymethyltransferase	1017.82	-0.0467874	-1.03296	0.388804	-0.120337	0.904216	0.961288
BP1026B_I0556	transcriptional regulator NrdR	38.1864	0.243602	1.18395	0.374931	0.649725	0.51587	0.739077
BP1026B_I0557	hypothetical protein	2.04489	-0.182153	-1.13458	1.19723	-0.152145	0.879073	0.952823
BP1026B_I0558	hypothetical protein	2.41701	-0.591823	-1.50715	1.15291	-0.513329	0.607721	0.797587
BP1026B_I0559	hypothetical protein	5.61246	-0.267971	-1.20411	0.800496	-0.334755	0.73781	0.870966
BP1026B_I0560	hypothetical protein	2.95067	-1.50361	-2.83551	1.13875	-1.3204	0.186701	0.399144
BP1026B_I0561	fimbrial protein pilin	6.54814	0.0488982	1.03447	0.704228	0.0694352	0.944643	0.97746
BP1026B_I0562	hypothetical protein	12.2754	0.493209	1.40757	0.683055	0.722063	0.470256	0.70093
BP1026B_I0563	hypothetical protein	23.3446	-0.0912864	-1.06532	0.437488	-0.20866	0.834714	0.926249
BP1026B_I0564	transmembrane protein	335.469	-0.685714	-1.6085	0.312906	-2.19144	0.0284201	0.105515
BP1026B_I0565	antioxidant protein LsfA	4281.52	0.00492642	1.00342	0.324308	0.0151906	0.98788	0.996233
BP1026B_I0566	ISBma2, transposase	43.2318	-0.258163	-1.19595	0.399544	-0.646144	0.518186	0.739613
BP1026B_I0567	glutaryl-CoA dehydrogenase	352.331	0.116901	1.0844	0.281083	0.415895	0.677487	0.836663
BP1026B_I0568	IclR family transcriptional regulator	43.9448	1.56032	2.94918	0.353573	4.413	1.0195e-05	0.000130457
BP1026B_I0569	hypothetical protein	9.06225	-0.0283706	-1.01986	0.760302	-0.0373149	0.970234	0.989185
BP1026B_I0570	hypothetical protein	6.54678	-0.834662	-1.78344	0.730883	-1.14199	0.253458	0.484495
BP1026B_I0571	EAL domain-containing protein	41.6017	-0.117243	-1.08466	0.356947	-0.32846	0.742564	0.871792
BP1026B_I0572	metallo-beta-lactamase family protein	110.637	-0.256248	-1.19437	0.30761	-0.833029	0.404828	0.646342
BP1026B_I0573	FAD-dependent oxidoreductase	37.8401	0.876553	1.83598	0.405864	2.15972	0.0307942	0.112351
BP1026B_I0574	hypothetical protein	1.06522	-1.26252	-2.39914	1.76038	-0.717184	0.473261	NA
BP1026B_I0575	4-hydroxybenzoate transporter	8.48886	0.52205	1.43599	0.698064	0.747854	0.454548	0.689407
BP1026B_I0576	fumarylacetoacetase	15.3257	0.558559	1.4728	0.483013	1.15641	0.247515	0.476984
BP1026B_I0577	homogentisate 1,2-dioxygenase	31.9093	-0.058358	-1.04128	0.36186	-0.161273	0.871879	0.949784
BP1026B_I0578	major facilitator superfamily transporter	7.33691	0.239296	1.18042	0.675872	0.354055	0.723297	0.863111
BP1026B_I0579	major facilitator superfamily transporter	4.84741	0.946343	1.92698	0.841353	1.12479	0.260679	0.491565
BP1026B_I0580	nitroreductase family protein	9.88263	1.36754	2.5803	0.597507	2.28875	0.0220942	0.0865382
BP1026B_I0581	D-lactate dehydrogenase	187.234	2.08027	4.22886	0.275072	7.56264	3.94971e-14	2.04146e-12
BP1026B_I0582	LysR family transcriptional regulator	1140.11	1.00376	2.00521	0.249548	4.0223	5.76336e-05	0.000589989
BP1026B_I0583	alanine--glyoxylate aminotransferase	85.4252	-0.130407	-1.0946	0.281365	-0.463481	0.64302	0.819831
BP1026B_I0584	AraC family transcriptional regulator	25.3473	-0.943967	-1.92381	0.486524	-1.94022	0.0523524	0.168191
BP1026B_I0585	membrane protein	21.568	-0.814255	-1.75839	0.441127	-1.84585	0.0649139	0.195446
BP1026B_I0586	major facilitator superfamily transporter	4.93113	-2.55456	-5.87489	1.09999	-2.32236	0.0202136	0.0817933
BP1026B_I0587	xanthine dehydrogenase subunit A	11.2224	0.77312	1.70896	0.806846	0.958201	0.337961	0.574752
BP1026B_I0588	xanthine dehydrogenase, subunit B	17.7277	1.22078	2.33073	0.656241	1.86026	0.0628481	0.190313
BP1026B_I0589	solute-binding periplasmic protein	2.40381	0.13306	1.09662	1.11752	0.119067	0.905223	0.961363
BP1026B_I0590	hypothetical protein	18.7317	0.572191	1.48678	0.470032	1.21734	0.223474	0.449314
BP1026B_I0591	TonB-dependent siderophore receptor family protein	15.9748	0.540481	1.45446	0.469878	1.15026	0.250038	0.480743
BP1026B_I0592	iron chelate uptake ABC transporter, ATP-binding component	4.51139	0.112369	1.081	0.805707	0.139467	0.889081	0.956189
BP1026B_I0593	periplasmic binding protein	5.02575	0.243815	1.18412	0.939306	0.25957	0.795196	0.904369
BP1026B_I0594	FecCD-family membrane transporter protein	4.17031	1.45021	2.73247	0.841961	1.72241	0.0849946	0.234849
BP1026B_I0595	LysR family regulatory protein	8.64772	1.03647	2.0512	0.681193	1.52155	0.128122	0.310842
BP1026B_I0596	DSBA-like thioredoxin domain-containing protein	24.3635	0.206143	1.1536	0.483469	0.426384	0.669828	0.835956
BP1026B_I0597	hypothetical protein	17.923	0.284797	1.21824	0.542407	0.525061	0.599541	0.791977
BP1026B_I0598	phospholipid-binding domain-containing protein	15.7356	2.15164	4.44333	0.622026	3.45909	0.000542008	0.0040821
BP1026B_I0599	D-(-)-3-hydroxybutyrate-oligomer hydrolase	37.0277	1.73736	3.33425	0.387802	4.48002	7.46368e-06	9.98693e-05
BP1026B_I0600	hypothetical protein	6.59057	1.41538	2.6673	0.813038	1.74085	0.0817096	0.228527
BP1026B_I0601	hypothetical protein	86.0974	5.18023	36.2581	0.586744	8.82879	1.05818e-18	8.32645e-17
BP1026B_I0602	serine-type carboxypeptidase family protein	387.974	4.33829	20.2281	0.266205	16.2968	1.03971e-59	1.09627e-56
BP1026B_I0603	permease	13.1351	0.87376	1.83243	0.567941	1.53847	0.123934	0.304322
BP1026B_I0604	EmrB/QacA family drug resistance transporter	13.6109	-0.346856	-1.27179	0.51334	-0.675685	0.499241	0.725668
BP1026B_I0605	glycerophosphoryl diester phosphodiesterase family protein	21.5414	-0.284717	-1.21817	0.50227	-0.566861	0.570809	0.774187
BP1026B_I0606	amino acid transporter LysE	16.3222	0.261406	1.19865	0.481914	0.542434	0.58752	0.785346
BP1026B_I0607	acetyltransferase	0.270526	1.51896	2.86585	3.2108	0.47308	0.636156	NA
BP1026B_I0608	DNA-binding protein	2.5337	-0.439543	-1.35617	1.18032	-0.372393	0.7096	0.856263
BP1026B_I0609	metallo-beta-lactamase family protein	40.1831	0.0275713	1.01929	0.404929	0.0680893	0.945715	0.977772
BP1026B_I0610	transcriptional regulator	20.6115	-0.472968	-1.38796	0.436603	-1.08329	0.278679	0.513705
BP1026B_I0611	lipoprotein	71.1512	-0.292703	-1.22493	0.472269	-0.619779	0.535403	0.74858
BP1026B_I0612	lipoprotein	82.2703	-0.384891	-1.30576	0.355809	-1.08173	0.279371	0.514148
BP1026B_I0613	OmpW family outer membrane protein	28.1329	0.0734727	1.05225	0.419049	0.175332	0.860819	0.944089
BP1026B_I0614	activator protein	131.516	1.93585	3.82603	0.389517	4.96986	6.70005e-07	1.10729e-05
BP1026B_I0615	hypothetical protein	12.7217	1.21081	2.31467	0.547716	2.21065	0.0270601	0.101466
BP1026B_I0616	zinc-binding alcohol dehydrogenase	21.7744	0.854891	1.80862	0.448281	1.90704	0.0565153	0.177736
BP1026B_I0617	transcriptional regulator family protein	297.475	-1.31592	-2.4896	0.442492	-2.97387	0.00294067	0.0173998
BP1026B_I0618	hypothetical protein	35.1934	0.315534	1.24447	0.570007	0.553562	0.579879	0.781028
BP1026B_I0619	hypothetical protein	18.106	-0.825165	-1.77174	0.479168	-1.72208	0.0850556	0.234894
BP1026B_I0620	hypothetical protein	4.21235	-0.639321	-1.5576	1.08163	-0.591074	0.554471	0.764107
BP1026B_I0621	co-chaperonin GroES	3840.85	-0.963065	-1.94945	0.226188	-4.25781	2.06436e-05	0.000244021
BP1026B_I0622	chaperonin GroEL	12872.8	-0.275259	-1.21021	0.23386	-1.17702	0.239187	0.467728
BP1026B_I0623	hydroxymethylpyrimidine kinase	78.8936	-0.0349245	-1.0245	0.288764	-0.120945	0.903735	0.961059
BP1026B_I0624	rubredoxin	2431.57	-1.26898	-2.40992	0.239756	-5.29281	1.20449e-07	2.3783e-06
BP1026B_I0625	hypothetical protein	26.125	-0.6797	-1.60181	0.51186	-1.3279	0.184211	0.396418
BP1026B_I0626	hypothetical protein	150.753	-0.859666	-1.81462	0.307915	-2.7919	0.00523996	0.0281028
BP1026B_I0627	Holliday junction resolvase-like protein	26.6953	-0.227203	-1.17056	0.405391	-0.560454	0.57517	0.777114
BP1026B_I0628	bifunctional pyrimidine regulatory protein PyrR/uracil phosphoribosyltransferase	28.4847	0.354668	1.27869	0.373869	0.948641	0.342803	0.579993
BP1026B_I0629	aspartate carbamoyltransferase catalytic subunit	159.55	-0.289446	-1.22217	0.262981	-1.10063	0.271057	0.504437
BP1026B_I0630	dihydroorotase	59.6259	-0.168792	-1.12412	0.342224	-0.49322	0.621857	0.805511
BP1026B_I0631	acyltransferase family protein	34.1208	-0.065693	-1.04659	0.458569	-0.143256	0.886088	0.95516
BP1026B_I0632	diadenosine tetraphosphatase	64.672	0.1432	1.10435	0.297263	0.481729	0.629999	0.811055
BP1026B_I0633	dTDP-glucose 4,6-dehydratase	311.455	-0.114857	-1.08287	0.249764	-0.459863	0.645615	0.821748
BP1026B_I0634	glucose-1-phosphate thymidylyltransferase	226.009	0.0196343	1.0137	0.255351	0.0768914	0.93871	0.974189
BP1026B_I0635	dTDP-4-dehydrorhamnose 3,5-epimerase	156.164	-0.181159	-1.13379	0.238485	-0.759621	0.447481	0.684159
BP1026B_I0636	dTDP-4-dehydrorhamnose reductase	254.258	-0.150628	-1.11005	0.247186	-0.609371	0.542279	0.753729
BP1026B_I0637	ABC-2 type transport system integral membrane protein	192.25	-0.506749	-1.42084	0.241312	-2.09998	0.035731	0.12575
BP1026B_I0638	polysaccharide ABC transporter, ATP-binding protein	256.75	-0.413318	-1.33175	0.237597	-1.73958	0.0819326	0.228786
BP1026B_I0639	O-antigen acetylase WbiA	949.878	0.232503	1.17487	0.54676	0.425239	0.670663	0.835956
BP1026B_I0640	NAD-dependent epimerase/dehydratase	458.146	0.0703154	1.04995	0.317254	0.221638	0.824596	0.921032
BP1026B_I0641	glycosyltransferase	791.729	0.770203	1.70551	0.318162	2.42079	0.0154868	0.0663791
BP1026B_I0642	O-antigen methyl transferase	580.258	-0.0920349	-1.06587	0.280083	-0.328599	0.742459	0.871792
BP1026B_I0643	glycosyl transferase family protein	419.957	0.0777458	1.05537	0.361271	0.215201	0.829611	0.923503
BP1026B_I0644	glycosyl transferase WbiF	185.577	-0.46147	-1.37694	0.320611	-1.43935	0.150053	0.344997
BP1026B_I0645	UDP-glucose 4-epimerase	98.9168	1.07182	2.10209	0.343724	3.11826	0.00181921	0.0115413
BP1026B_I0646	glycoside hydrolase family protein	308.891	0.0382972	1.0269	0.366225	0.104573	0.916715	0.966391
BP1026B_I0647	polysaccharide biosynthesis protein	220.102	0.319808	1.24816	0.345443	0.925791	0.354555	0.592305
BP1026B_I0648	glycosyl transferase family protein	128.017	-0.253107	-1.19177	0.289715	-0.873643	0.382313	0.622901
BP1026B_I0649	UDP-glucose 4-epimerase	75.2681	-0.225701	-1.16935	0.291265	-0.774899	0.4384	0.676197
BP1026B_I0650	glycoside hydrolase family protein	28.0762	-0.0200188	-1.01397	0.392745	-0.0509716	0.959348	0.98322
BP1026B_I0651	glycosyl transferase family protein	23.3982	0.00546832	1.0038	0.460967	0.0118627	0.990535	0.996708
BP1026B_I0652	hypothetical protein	18.4594	-1.09702	-2.13912	0.497476	-2.20517	0.0274419	0.102646
BP1026B_I0653	phosphoglucomutase/phosphomannomutase family protein	227.895	-0.354335	-1.2784	0.25353	-1.39761	0.162231	0.364753
BP1026B_I0654	lipopolysaccharide heptosyltransferase I	36.6985	-0.0244735	-1.01711	0.368829	-0.0663546	0.947095	0.97806
BP1026B_I0655	hypothetical protein	33.6172	0.219569	1.16439	0.388644	0.564961	0.5721	0.774952
BP1026B_I0656	3-deoxy-D-manno-octulosonic-acid transferase	9.7517	1.01547	2.02156	0.597211	1.70035	0.0890642	0.241536
BP1026B_I0657	urease accessory protein UreG	9.33639	0.785413	1.72359	0.59503	1.31995	0.18685	0.3993
BP1026B_I0658	urease accessory protein	0.787184	0.222	1.16635	1.89483	0.117161	0.906732	NA
BP1026B_I0659	urease accessory protein UreE	1.15786	-0.170748	-1.12564	1.61742	-0.105568	0.915925	NA
BP1026B_I0660	urease subunit alpha	4.80786	-0.586151	-1.50124	0.835642	-0.701439	0.483029	0.71307
BP1026B_I0661	urease, beta/gamma subunit	1.4298	0.576061	1.49077	1.38443	0.4161	0.677337	NA
BP1026B_I0662	urease subunit gamma	1.84783	-1.29954	-2.4615	1.38881	-0.935723	0.349416	0.586864
BP1026B_I0663	UreD-family accessory protein	2.19333	0.132234	1.09599	1.17462	0.112576	0.910367	0.963773
BP1026B_I0664	branched-chain amino acid ABC transporter ATP-binding protein	1.08081	2.09966	4.28609	1.82236	1.15217	0.249252	NA
BP1026B_I0665	branched-chain amino acid ABC transporter ATP-binding protein	0.377118	-1.28235	-2.43235	2.8393	-0.451644	0.651525	NA
BP1026B_I0666	branched-chain amino acid transport system, permease	0.815177	-0.619148	-1.53597	1.85988	-0.332897	0.739212	NA
BP1026B_I0667	branched-chain amino acid ABC transporter permease	0.331145	-1.05876	-2.08314	2.97658	-0.355697	0.722067	NA
BP1026B_I0668	branched-chain amino acid ABC transporter substrate-binding protein	7.16422	-0.153206	-1.11204	0.772203	-0.198402	0.842731	0.931304
BP1026B_I0669	omega amino acid--pyruvate transaminase	41.4077	1.2625	2.39912	0.357905	3.52749	0.000419522	0.00326695
BP1026B_I0670	Rhodanese-related sulfurtransferase	29.9874	0.722285	1.64979	0.545776	1.32341	0.185699	0.397971
BP1026B_I0671	protein-L-isoaspartate(D-aspartate) O-methyltransferase	222.305	-0.0394261	-1.0277	0.240834	-0.163707	0.869962	0.949377
BP1026B_I0672	hypothetical protein	29.1357	0.275626	1.21052	0.407085	0.677072	0.49836	0.724994
BP1026B_I0673	coproporphyrinogen III oxidase	170.747	0.610709	1.52701	0.284467	2.14685	0.0318051	0.114768
BP1026B_I0674	proteinase inhibitor	4.07401	1.64458	3.12657	0.92518	1.77758	0.0754735	0.216601
BP1026B_I0675	hypothetical protein	209.05	-0.994155	-1.99191	0.496681	-2.0016	0.0453282	0.151439
BP1026B_I0676	undecaprenyl pyrophosphate phosphatase	255.491	-0.494991	-1.40931	0.303582	-1.6305	0.102995	0.265652
BP1026B_I0677	tRNA (guanine-N(7)-)-methyltransferase	117.128	-0.44757	-1.36374	0.377123	-1.1868	0.235306	0.46254
BP1026B_I0679	Sir2 family transcriptional regulator	5.344	-0.953324	-1.93633	0.833697	-1.14349	0.252835	0.484356
BP1026B_I0680	methyl transferase	12.9698	0.783296	1.72106	0.497709	1.5738	0.115533	0.288122
BP1026B_I0681	hypothetical protein	99.3077	-1.22211	-2.33287	0.339394	-3.60085	0.000317177	0.00257651
BP1026B_I0682	hypothetical protein	21.7544	-0.356925	-1.28069	0.428572	-0.832824	0.404944	0.646342
BP1026B_I0683	Integral membrane protein possibly involved inchromosome condensation	12.6458	-1.45898	-2.74914	0.765322	-1.90636	0.0566031	0.177838
BP1026B_I0684	hypothetical protein	45.0588	-0.200574	-1.14916	0.358597	-0.559329	0.575937	0.777353
BP1026B_I0685	hypothetical protein	8.44482	0.53292	1.44685	0.683898	0.779239	0.435839	0.675066
BP1026B_I0686	serine/threonine dehydratase	25.0672	0.186625	1.1381	0.425551	0.43855	0.660988	0.830093
BP1026B_I0687	hypothetical protein	2.779	-0.224685	-1.16852	1.06942	-0.2101	0.833589	0.925477
BP1026B_I0688	LysE family protein	11.7656	0.452885	1.36877	0.566846	0.798955	0.424316	0.663994
BP1026B_I0689	3-octaprenyl-4-hydroxybenzoate carboxy-lyase	45.8323	0.140752	1.10248	0.34705	0.405568	0.68506	0.840894
BP1026B_I0690	transglycosylase	429.112	0.342203	1.26769	0.330116	1.03661	0.299915	0.534174
BP1026B_I0691	aminotransferase	28.4238	0.640887	1.55929	0.43811	1.46284	0.14351	0.334033
BP1026B_I0692	Transcription termination protein NusB	50.2081	0.0498737	1.03517	0.364012	0.137011	0.891022	0.956909
BP1026B_I0693	6,7-dimethyl-8-ribityllumazine synthase	340.141	0.0248157	1.01735	0.220951	0.112313	0.910575	0.963773
BP1026B_I0694	bifunctional 3,4-dihydroxy-2-butanone 4-phosphate synthase/GTP cyclohydrolase II-like protein	100.568	0.28365	1.21727	0.273427	1.03739	0.299555	0.534063
BP1026B_I0695	riboflavin synthase subunit alpha	30.3382	0.568547	1.48303	0.378774	1.50102	0.13335	0.319556
BP1026B_I0696	riboflavin biosynthesis protein RibD	40.6451	0.0735889	1.05233	0.580331	0.126805	0.899095	0.959714
BP1026B_I0697	glutamate-1-semialdehyde aminotransferase	215.272	0.449497	1.36556	0.432251	1.0399	0.298388	0.533166
BP1026B_I0698	hypothetical protein	5.73212	0.489884	1.40433	0.757787	0.646467	0.517977	0.739613
BP1026B_I0699	hypothetical protein	45.0774	-1.08631	-2.1233	0.470352	-2.30956	0.0209123	0.0833959
BP1026B_I0700	major facilitator superfamily transporter	8.70064	0.0335594	1.02353	0.609722	0.0550405	0.956106	0.98256
BP1026B_I0701	hypothetical protein	3.89968	0.875523	1.83467	0.858152	1.02024	0.307614	0.543325
BP1026B_I0702	D-cysteine desulfhydrase	7.01577	0.494842	1.40917	0.692199	0.714884	0.474681	0.704339
BP1026B_I0703	Cystine ABC transporter, ATP-binding protein	2.67141	0.984909	1.97919	1.10727	0.88949	0.37374	0.613627
BP1026B_I0704	His/Glu/Gln/Arg/opine ABC transporter permease	5.26824	0.184441	1.13638	0.76922	0.239777	0.810503	0.913471
BP1026B_I0705	ABC transporter substrate-binding protein	16.1168	0.268737	1.20475	0.462553	0.580987	0.561249	0.769037
BP1026B_I0706	hypothetical protein	6.22912	-0.229362	-1.17232	0.73455	-0.312248	0.754852	0.879507
BP1026B_I0707	bifunctional glucokinase/RpiR family transcriptional regulator	61.2145	-0.990727	-1.98719	0.336868	-2.941	0.00327158	0.0191005
BP1026B_I0708	6-phosphogluconolactonase	17.9072	-0.879162	-1.83931	0.478095	-1.83889	0.0659319	0.197422
BP1026B_I0709	glucose-6-phosphate 1-dehydrogenase	355.17	-0.87006	-1.82774	0.225976	-3.85023	0.000118009	0.00110114
BP1026B_I0710	maltose ABC transporter, periplasmic maltose-binding protein	1250.52	-0.85533	-1.80917	0.230246	-3.71485	0.000203325	0.00177767
BP1026B_I0711	ABC transporter permease	520.388	-0.750065	-1.68187	0.30309	-2.47473	0.0133338	0.0587759
BP1026B_I0712	ABC transporter permease	121.105	-0.935842	-1.91301	0.33925	-2.75856	0.00580561	0.0304036
BP1026B_I0713	ABC transporter ATP-binding protein	233.669	-0.787552	-1.72614	0.240587	-3.27346	0.00106241	0.00725523
BP1026B_I0714	hypothetical protein	13.4082	-0.529933	-1.44386	0.579131	-0.915048	0.360166	0.599179
BP1026B_I0715	Smr domain-containing protein	25.2741	-0.288626	-1.22148	0.466408	-0.618827	0.53603	0.74861
BP1026B_I0716	thioredoxin-disulfide reductase	373.018	-0.71916	-1.64622	0.267599	-2.68746	0.00719987	0.0360815
BP1026B_I0717	cell division ftsk transmembrane protein	318.391	-0.490881	-1.4053	0.266699	-1.84058	0.0656826	0.197185
BP1026B_I0718	outer-membrane lipoprotein carrier protein	212.825	-0.633043	-1.55083	0.322425	-1.96338	0.0496017	0.161951
BP1026B_I0719	recombination factor protein RarA	22.2802	-0.123241	-1.08918	0.486619	-0.253259	0.800068	0.90726
BP1026B_I0720	hypothetical protein	19.4268	-0.376305	-1.29801	0.454259	-0.828393	0.407448	0.648571
BP1026B_I0721	seryl-tRNA synthetase	276.674	-0.260949	-1.19827	0.237589	-1.09832	0.272065	0.505757
BP1026B_I0723	hypothetical protein	4223.53	3.60592	12.1756	0.23968	15.0447	3.7389e-51	2.81593e-48
BP1026B_I0725	acetyltransferase	79.6196	-0.273666	-1.20888	0.286956	-0.953685	0.340243	0.577329
BP1026B_I0726	septum formation inhibitor	250.58	0.0424107	1.02983	0.323929	0.130926	0.895834	0.958952
BP1026B_I0727	septum site-determining protein MinD	321.033	-0.145625	-1.10621	0.271956	-0.535471	0.592324	0.788171
BP1026B_I0728	cell division topological specificity factor MinE	17.0322	-0.0802915	-1.05723	0.487663	-0.164645	0.869223	0.948964
BP1026B_I0729	hypothetical protein	8.82948	0.540539	1.45452	0.648568	0.833435	0.404599	0.646182
BP1026B_I0730	hypothetical protein	1.14072	1.64169	3.12032	1.7193	0.954862	0.339648	NA
BP1026B_I0731	voltage gated chloride channel family protein	21.2697	0.253503	1.1921	0.436331	0.580987	0.561249	0.769037
BP1026B_I0732	lipopolysaccharide heptosyltransferase I	21.9825	-0.358551	-1.28214	0.417654	-0.858489	0.390622	0.631965
BP1026B_I0733	hypothetical protein	5.3686	-0.0271828	-1.01902	0.757831	-0.0358692	0.971387	0.989847
BP1026B_I0734	metabolite:proton symporter family protein	8.69133	-1.17802	-2.26266	0.675403	-1.74417	0.0811294	0.227386
BP1026B_I0735	TonB domain-containing protein	2.23956	-2.6422	-6.24281	1.46779	-1.80011	0.0718427	0.209513
BP1026B_I0736	hypothetical protein	3.05444	0.75141	1.68344	1.06383	0.706326	0.479986	0.709614
BP1026B_I0737	integrase	19.2908	0.515883	1.42987	0.787364	0.655203	0.512337	0.735593
BP1026B_I0738	Integrase	22.9313	0.520824	1.43477	0.420852	1.23755	0.215884	0.439776
BP1026B_I0740	coproporphyrinogen III oxidase	46.6298	-0.220898	-1.16546	0.345933	-0.638557	0.523111	0.741884
BP1026B_I0741	deoxyribonucleotide triphosphate pyrophosphatase	6.54929	0.996834	1.99562	0.809543	1.23135	0.218191	0.442616
BP1026B_I0742	ribonuclease PH	41.2392	-0.0411373	-1.02892	0.347041	-0.118537	0.905642	0.961447
BP1026B_I0743	hypothetical protein	122.778	-0.544945	-1.45896	0.281852	-1.93344	0.0531817	0.169842
BP1026B_I0744	guanylate kinase	202.621	-0.648638	-1.56769	0.261749	-2.4781	0.0132085	0.0584188
BP1026B_I0745	DNA-directed RNA polymerase subunit omega	1045.67	-0.76158	-1.69535	0.347868	-2.18928	0.0285767	0.106021
BP1026B_I0746	guanosine-3',5'-bis(diphosphate) 3'-pyrophosphohydrolase	656.923	-0.790882	-1.73013	0.378998	-2.08677	0.036909	0.129206
BP1026B_I0749	transcription elongation factor GreB	428.238	1.07999	2.11402	0.488084	2.21271	0.0269177	0.101292
BP1026B_I0750	outer membrane protein	2451.27	0.950558	1.93262	0.384271	2.47367	0.0133734	0.0589011
BP1026B_I0751	hypothetical protein	135.469	0.253615	1.19219	0.361874	0.700836	0.483405	0.71307
BP1026B_I0752	cold shock transcription regulator protein	6511.27	-0.745466	-1.67652	0.368293	-2.02411	0.0429587	0.145552
BP1026B_I0753	DNA polymerase/helicase	176.119	1.71759	3.28887	0.59466	2.88836	0.00387251	0.0218352
BP1026B_I0754	chorismate mutase	22.2559	0.507509	1.42159	0.406788	1.2476	0.212177	0.434406
BP1026B_I0755	hypothetical protein	124.983	-0.602824	-1.51869	0.319839	-1.88478	0.05946	0.183808
BP1026B_I0756	hypothetical protein	7.56809	-0.0257921	-1.01804	0.720581	-0.0357934	0.971447	0.989847
BP1026B_I0757	TonB-dependent receptor	37.0834	0.743226	1.67391	0.428912	1.73281	0.0831286	0.231025
BP1026B_I0758	lipoprotein	29.6617	1.97818	3.93994	0.603437	3.27818	0.00104479	0.00715343
BP1026B_I0759	hypothetical protein	4.27004	1.58376	2.9975	0.898478	1.76271	0.0779488	0.220702
BP1026B_I0760	hypothetical protein	47.0972	0.492624	1.407	0.348684	1.41281	0.157712	0.357925
BP1026B_I0761	hypothetical protein	0.379091	-1.28958	-2.44457	2.42043	-0.53279	0.594179	NA
BP1026B_I0762	hypothetical protein	0.0850129	0.580027	1.49488	4.08047	0.142147	0.886964	NA
BP1026B_I0763	hypothetical protein	2.46154	-0.389525	-1.30996	1.17218	-0.332309	0.739656	0.87125
BP1026B_I0765	fructose-1,6-bisphosphatase	135.484	-0.301628	-1.23253	0.264673	-1.13962	0.254443	0.485022
BP1026B_I0766	transcriptional activator protein	6.99362	0.662055	1.58234	0.659483	1.0039	0.315427	0.551684
BP1026B_I0767	5- methyltetrahydropteroyltriglutamate/homocysteine S-methyltransferase	7.42321	0.212961	1.15906	0.655338	0.324963	0.745209	0.873917
BP1026B_I0768	aminopeptidase N	87.2839	-0.201486	-1.14988	0.274815	-0.733169	0.463455	0.695299
BP1026B_I0769	lipoprotein	90.7272	-0.589314	-1.50453	0.366869	-1.60633	0.1082	0.27569
BP1026B_I0770	hypothetical protein	37.0669	0.0489229	1.03449	0.356436	0.137256	0.890829	0.956897
BP1026B_I0771	guanine deaminase	8.77254	-0.514645	-1.42864	0.630428	-0.816342	0.414305	0.65533
BP1026B_I0772	xanthine/uracil permease family protein	16.2457	-0.312765	-1.24209	0.485064	-0.644791	0.519063	0.740194
BP1026B_I0773	adenosine deaminase	55.3983	0.172147	1.12673	0.446895	0.385207	0.700084	0.850425
BP1026B_I0774	xanthine dehydrogenase accessory factor	18.5463	0.943359	1.923	0.472487	1.99658	0.0458705	0.152382
BP1026B_I0775	DsbB family disulfide bond formation protein	12.908	-0.44729	-1.36348	0.540369	-0.827751	0.407812	0.648821
BP1026B_I0776	amidase	2.61822	-0.738003	-1.66787	1.1423	-0.64607	0.518234	0.739613
BP1026B_I0777	glutamine amidotransferase	202.798	-0.566966	-1.48141	0.312291	-1.81551	0.0694458	0.204879
BP1026B_I0778	citrate-proton symporter	30.3705	-0.38709	-1.30775	0.412033	-0.939462	0.347494	0.584925
BP1026B_I0779	hypothetical protein	9.16044	0.229823	1.17269	0.643518	0.357136	0.72099	0.862114
BP1026B_I0780	oxygenase	43.8586	0.396888	1.31667	0.349827	1.13453	0.256573	0.486917
BP1026B_I0781	NAD-dependent formate dehydrogenase subunit delta	3.85607	0.591459	1.50677	0.902734	0.655186	0.512348	0.735593
BP1026B_I0782	NAD-dependent formate dehydrogenase subunit alpha	49.8118	0.503188	1.41734	0.30956	1.6255	0.104057	0.267997
BP1026B_I0783	NAD-dependent formate dehydrogenase subunit beta	3.38129	0.0156814	1.01093	0.95505	0.0164194	0.9869	0.996204
BP1026B_I0784	NAD-dependent formate dehydrogenase gamma subunit	27.99	0.909121	1.8779	0.61596	1.47594	0.13996	0.329124
BP1026B_I0785	regulatory protein	8.49417	0.546504	1.46054	0.6409	0.852713	0.393818	0.634151
BP1026B_I0786	hypothetical protein	106.867	-0.416587	-1.33477	0.35018	-1.18964	0.234189	0.461377
BP1026B_I0787	hypothetical protein	7.4315	0.810679	1.75404	0.647056	1.25287	0.210252	0.431471
BP1026B_I0788	hypothetical protein	2.42163	-0.581871	-1.49679	1.36239	-0.427097	0.669309	0.835956
BP1026B_I0789	phosphoglycolate phosphatase	580.443	-0.241278	-1.18204	0.56715	-0.425422	0.670529	0.835956
BP1026B_I0790	3-demethylubiquinone-9 3-methyltransferase	89.6294	-0.219065	-1.16398	0.280255	-0.781663	0.434413	0.674145
BP1026B_I0791	outer membrane protein a	14336	-1.0496	-2.06996	0.239927	-4.37467	1.21616e-05	0.000151574
BP1026B_I0792	DNA gyrase subunit A	1917.81	-0.73209	-1.66104	0.225904	-3.24071	0.00119231	0.00796686
BP1026B_I0793	hypothetical protein	2179.61	-1.6043	-3.04049	0.359328	-4.46474	8.0167e-06	0.000106459
BP1026B_I0794	phosphoserine aminotransferase	376.526	0.072965	1.05188	0.335189	0.217683	0.827676	0.922517
BP1026B_I0795	chorismate mutase/prephenate dehydratase	108.581	-0.414024	-1.3324	0.27639	-1.49797	0.134141	0.321053
BP1026B_I0796	bifunctional prephenate dehydrogenase/3-phosphoshikimate 1-carboxyvinyltransferase	71.2208	0.0440583	1.03101	0.393572	0.111945	0.910867	0.963773
BP1026B_I0797	cytidylate kinase	531.082	-0.932116	-1.90807	0.294546	-3.16459	0.00155302	0.00997265
BP1026B_I0798	integration host factor subunit beta	277.671	-0.415984	-1.33421	0.276542	-1.50424	0.132521	0.318291
BP1026B_I0799	hypothetical protein	55.0279	-0.440529	-1.3571	0.361457	-1.21876	0.222936	0.448938
BP1026B_I0800	hypothetical protein	217.125	-0.563083	-1.47742	0.234636	-2.39981	0.0164035	0.06935
BP1026B_I0801	UDP-glucose 6-dehydrogenase	119.376	-0.677519	-1.59939	0.342382	-1.97884	0.0478344	0.15732
BP1026B_I0802	bifunctional ADP-heptose synthase	18.1919	0.0273518	1.01914	0.484152	0.0564943	0.954948	0.982012
BP1026B_I0803	ADP-L-glycero-D-manno-heptose-6-epimerase	111.098	-1.16178	-2.23733	0.361961	-3.20969	0.00132878	0.00877863
BP1026B_I0804	competence protein ComE	8.36941	-0.709127	-1.63481	0.689485	-1.02849	0.303721	0.538405
BP1026B_I0805	hypothetical protein	6.46207	-1.01965	-2.02743	0.780805	-1.3059	0.191588	0.406029
BP1026B_I0806	cysteine synthase B	255.215	-0.601823	-1.51763	0.295158	-2.03899	0.0414511	0.141444
BP1026B_I0807	murein transglycosylase domain-containing protein	124.856	-0.382152	-1.30328	0.301848	-1.26604	0.205497	0.424856
BP1026B_I0808	histone deacetylase family protein	393.227	-0.0519295	-1.03665	0.342492	-0.151623	0.879485	0.952823
BP1026B_I0809	alpha/beta fold family hydrolase	19.9102	-0.534613	-1.44855	0.49349	-1.08333	0.278661	0.513705
BP1026B_I0810	DL-methionine transporter ATP-binding subunit	178.915	-1.02901	-2.04062	0.337127	-3.05229	0.00227102	0.0138414
BP1026B_I0811	ABC transporter permease	157.315	-0.502742	-1.4169	0.415943	-1.20868	0.226786	0.452714
BP1026B_I0812	D-methionine ABC transporter substrate-binding protein	219.485	-0.697512	-1.62171	0.368757	-1.89152	0.0585547	0.18193
BP1026B_I0813	electron transfer flavoprotein subunit beta	1508.41	-0.844706	-1.7959	0.321238	-2.62953	0.00855027	0.0413172
BP1026B_I0814	electron transfer flavoprotein subunit alpha	562.942	-1.16206	-2.23777	0.224317	-5.18045	2.2135e-07	4.02399e-06
BP1026B_I0815	Acyl-CoA dehydrogenase	488.271	-1.13029	-2.18903	0.274056	-4.12431	3.71841e-05	0.000399914
BP1026B_I0816	D-amino acid dehydrogenase small subunit	471.004	0.59995	1.51566	0.458339	1.30897	0.190546	0.405383
BP1026B_I0817	leucine-responsive regulatory protein	621.545	-2.30629	-4.94611	0.230675	-9.99802	1.55476e-23	1.86288e-21
BP1026B_I0818	radical SAM domain-containing protein	92.7257	0.432236	1.34932	0.373832	1.15623	0.247587	0.476984
BP1026B_I0819	hypothetical protein	38.9975	-0.696575	-1.62065	0.382731	-1.82001	0.068757	0.203188
BP1026B_I0820	hypothetical protein	33.7059	0.567256	1.4817	0.400703	1.41565	0.156877	0.356798
BP1026B_I0821	16S rRNA-processing protein RimM	687.599	0.0999558	1.07174	0.225157	0.443937	0.657088	0.82774
BP1026B_I0822	tRNA (guanine-N(1)-)-methyltransferase	2388.2	-0.99852	-1.99795	0.469369	-2.12737	0.0333894	0.119099
BP1026B_I0823	acetyltransferase	6.98653	-0.708232	-1.6338	0.746532	-0.948697	0.342775	0.579993
BP1026B_I0824	MutT/NUDIX NTP pyrophosphatase	58.3286	-0.119698	-1.08651	0.311104	-0.384753	0.700421	0.850638
BP1026B_I0825	hypothetical protein	0.73463	-0.892515	-1.85641	1.92672	-0.463231	0.643199	NA
BP1026B_I0826	CobD/CbiB family protein	76.8944	-0.370924	-1.29318	0.2958	-1.25397	0.209854	0.431325
BP1026B_I0827	lipoprotein	6.10073	-0.0618401	-1.0438	0.714843	-0.0865086	0.931062	0.971124
BP1026B_I0828	ribosome-associated GTPase	44.4336	0.00143765	1.001	0.331852	0.0043322	0.996543	0.998627
BP1026B_I0829	peptidase	92.865	-0.27389	-1.20906	0.335387	-0.81664	0.414134	0.655257
BP1026B_I0830	oligoribonuclease	238.503	-0.226395	-1.16991	0.353053	-0.641249	0.521361	0.741095
BP1026B_I0831	molybdenum cofactor biosynthesis protein MogA	49.9176	-0.415367	-1.33364	0.326858	-1.27079	0.203805	0.422516
BP1026B_I0832	hypothetical protein	26.8873	-0.333929	-1.26044	0.458807	-0.727819	0.466724	0.697836
BP1026B_I0833	pmbA protein	216.811	-0.468455	-1.38363	0.272384	-1.71983	0.0854631	0.235649
BP1026B_I0834	dihydrofolate reductase	18.8787	-0.540312	-1.45429	0.474142	-1.13956	0.254471	0.485022
BP1026B_I0835	sigma-54 dependent DNA-binding transcriptional regulator	6.28424	-0.443301	-1.35971	0.770265	-0.575518	0.564941	0.771198
BP1026B_I0836	hypothetical protein	3.81956	0.0338402	1.02373	1.05532	0.0320663	0.974419	0.990284
BP1026B_I0837	hypothetical protein	0.529614	3.31939	9.98242	2.58244	1.28537	0.198663	NA
BP1026B_I0838	sigma-54 dependent DNA-binding transcriptional regulator	44.8718	0.636563	1.55462	0.36097	1.76348	0.0778196	0.220675
BP1026B_I0839	thymidylate synthase	123.247	-0.662751	-1.5831	0.277624	-2.38722	0.0169763	0.0711439
BP1026B_I0840	prolin-rich exported protein	7.46411	-1.1101	-2.15861	0.706299	-1.57172	0.116016	0.289054
BP1026B_I0841	ArsR family transcriptional regulator	2.27948	-0.993561	-1.99109	1.22146	-0.813422	0.415976	0.656595
BP1026B_I0842	hypothetical protein	9.77892	0.110722	1.07977	0.592995	0.186717	0.851883	0.937454
BP1026B_I0843	long-chain acyl-CoA thioester hydrolase	29.7673	-0.200954	-1.14946	0.401903	-0.500006	0.617071	0.802664
BP1026B_I0844	fumarate hydratase	59.1272	0.586994	1.50211	0.321	1.82864	0.0674529	0.200458
BP1026B_I0845	multidrug resistance protein	15.4832	-0.015975	-1.01113	0.484396	-0.0329792	0.973691	0.990284
BP1026B_I0846	hypothetical protein	5.88649	0.103437	1.07433	0.849653	0.12174	0.903105	0.961058
BP1026B_I0847	hypothetical protein	23.8678	-0.48464	-1.39924	0.4131	-1.17318	0.240724	0.468993
BP1026B_I0848	hypothetical protein	153.138	-1.62241	-3.07888	0.292257	-5.55129	2.8357e-08	6.33466e-07
BP1026B_I0849	CreA protein	10.2323	-0.872039	-1.83025	0.723064	-1.20603	0.227805	0.453562
BP1026B_I0852	ferredoxin	388.274	0.0983995	1.07059	0.297576	0.330671	0.740893	0.871791
BP1026B_I0853	nicotinate phosphoribosyltransferase	130.324	-0.156672	-1.11471	0.250894	-0.624457	0.532328	0.747781
BP1026B_I0854	hypothetical protein	33.7204	0.0227961	1.01593	0.374685	0.0608406	0.951486	0.980308
BP1026B_I0855	hypothetical protein	76.8452	-0.290397	-1.22298	0.297336	-0.976665	0.328735	0.566555
BP1026B_I0856	2-hydroxyacid dehydrogenase	7.74442	0.100995	1.07251	0.650172	0.155336	0.876556	0.952317
BP1026B_I0857	RmuC domain-containing protein	42.6858	-0.210027	-1.15671	0.362745	-0.578994	0.562593	0.769588
BP1026B_I0858	acetyltransferase	25.9298	1.16203	2.23773	0.482309	2.40931	0.0159825	0.0680612
BP1026B_I0859	hypothetical protein	96.1975	-0.569007	-1.4835	0.297699	-1.91135	0.0559598	0.176447
BP1026B_I0860	molybdopterin biosynthesis moeA protein	19.2765	0.0969036	1.06948	0.519134	0.186664	0.851924	0.937454
BP1026B_I0861	molybdopterin-guanine dinucleotide biosynthesis protein MobA	34.527	-1.58134	-2.99247	0.401432	-3.93924	8.17401e-05	0.000798025
BP1026B_I0862	molybdenum cofactor biosynthesis protein A	66.4466	-0.582505	-1.49745	0.306377	-1.90127	0.057267	0.179176
BP1026B_I0863	ribonuclease E	434.239	-0.527394	-1.44132	0.252812	-2.08611	0.0369687	0.129329
BP1026B_I0864	hypothetical protein	317.597	0.40078	1.32022	0.225155	1.78002	0.0750728	0.215804
BP1026B_I0865	ribosomal large subunit pseudouridine synthase C	36.7882	-0.434808	-1.35173	0.378983	-1.1473	0.251257	0.482428
BP1026B_I0866	haloacid dehalogenase-like hydrolase	36.8993	0.0875237	1.06254	0.366964	0.238508	0.811487	0.913688
BP1026B_I0867	ferredoxin, 2Fe-2S	14.074	0.237759	1.17916	0.518092	0.458913	0.646297	0.822219
BP1026B_I0868	peptidase	177.977	-0.292128	-1.22445	0.295964	-0.987041	0.323623	0.560308
BP1026B_I0869	tetrapyrrole methylase family protein	12.1778	-0.2244	-1.16829	0.644609	-0.348118	0.727752	0.86565
BP1026B_I0870	hypothetical protein	1203.05	-0.372536	-1.29463	0.351612	-1.05951	0.289369	0.524967
BP1026B_I0871	Maf-like protein	20.5061	0.512063	1.42609	0.458393	1.11708	0.263958	0.495933
BP1026B_I0872	50S ribosomal protein L32	648.143	-0.696951	-1.62108	0.384409	-1.81305	0.0698247	0.205193
BP1026B_I0873	glycerol-3-phosphate acyltransferase PlsX	425.837	0.0289164	1.02025	0.240851	0.120059	0.904436	0.961328
BP1026B_I0874	3-oxoacyl-ACP synthase	158.052	-0.686548	-1.60943	0.285214	-2.40714	0.0160782	0.0682483
BP1026B_I0875	acyl-carrier-protein S-malonyltransferase	99.9756	-0.157407	-1.11528	0.292657	-0.537854	0.590678	0.787766
BP1026B_I0876	3-ketoacyl-ACP reductase	227.98	-0.40558	-1.32462	0.246917	-1.64257	0.100471	0.260925
BP1026B_I0877	hypothetical protein	1312.52	-0.853559	-1.80695	0.275418	-3.09914	0.00194083	0.0121775
BP1026B_I0878	acyl carrier protein	1951.46	-0.343013	-1.2684	0.19089	-1.79691	0.0723494	0.2105
BP1026B_I0879	hypothetical protein	171.631	0.296255	1.22795	0.293541	1.00924	0.312858	0.549246
BP1026B_I0880	3-oxoacyl-(acyl carrier protein) synthase II	250.444	-0.455073	-1.37085	0.243172	-1.8714	0.0612893	0.187272
BP1026B_I0881	hypothetical protein	6.23713	-0.0715495	-1.05084	0.782234	-0.0914682	0.927121	0.970359
BP1026B_I0882	RNA polymerase sigma factor RpoE	685.509	-0.0752633	-1.05355	0.213495	-0.352529	0.724441	0.863694
BP1026B_I0883	sigma E factor negative regulatory protein	227.007	-0.497157	-1.41143	0.254238	-1.95548	0.0505265	0.164144
BP1026B_I0884	sigma factor algU regulatory protein MucB	205.275	-0.00731241	-1.00508	0.243886	-0.0299829	0.976081	0.990418
BP1026B_I0885	peptidase	384.878	-0.495375	-1.40969	0.234783	-2.10992	0.0348649	0.123278
BP1026B_I0886	hypothetical protein	19.2203	-0.13748	-1.09998	0.438845	-0.313277	0.75407	0.879137
BP1026B_I0887	GTP-binding protein LepA	677.512	-0.588319	-1.50349	0.214474	-2.74308	0.0060865	0.0315426
BP1026B_I0888	signal peptidase I	176.258	-0.698991	-1.62337	0.276238	-2.5304	0.0113934	0.0518257
BP1026B_I0889	ribonuclease III	444.23	-0.291612	-1.22401	0.223313	-1.30585	0.191605	0.406029
BP1026B_I0890	GTP-binding protein Era	141.382	-0.08841	-1.0632	0.259779	-0.340328	0.733609	0.868146
BP1026B_I0891	DNA repair protein RecO	39.3759	0.0678922	1.04818	0.389347	0.174374	0.861571	0.944162
BP1026B_I0892	pyridoxine 5'-phosphate synthase	28.3792	0.700232	1.62477	0.441018	1.58776	0.11234	0.283105
BP1026B_I0893	4'-phosphopantetheinyl transferase	16.8111	1.0433	2.06093	0.482197	2.16363	0.0304926	0.111519
BP1026B_I0894	beta-hexosaminidase	16.4948	0.188243	1.13938	0.473975	0.397158	0.691251	0.845249
BP1026B_I0895	sigma-54 interacting response regulator protein	125.922	-0.0861039	-1.0615	0.262863	-0.327562	0.743243	0.872301
BP1026B_I0896	hypothetical protein	90.4615	-0.303314	-1.23398	0.460963	-0.658002	0.510537	0.734278
BP1026B_I0897	elongation factor P	2897.06	-0.689599	-1.61284	0.33168	-2.07911	0.0376074	0.130783
BP1026B_I0898	hypothetical protein	15.5969	0.407785	1.32665	0.506902	0.804465	0.421128	0.661841
BP1026B_I0899	excinuclease ABC subunit C	67.9139	-0.210958	-1.15746	0.292353	-0.721588	0.470548	0.701167
BP1026B_I0900	CDP-diacylglycerol--glycerol-3-phosphate 3-phosphatidyltransferase	191.962	-0.291983	-1.22432	0.28557	-1.02246	0.306566	0.54199
BP1026B_I0904	hypothetical protein	22.8835	-0.0605214	-1.04284	0.486499	-0.124402	0.900997	0.960697
BP1026B_I0905	LysR family transcriptional regulator	16.375	-1.67926	-3.20264	0.554358	-3.0292	0.00245199	0.0147567
BP1026B_I0906	hypothetical protein	13.6312	-1.39862	-2.63649	0.700472	-1.99668	0.0458604	0.152382
BP1026B_I0907	acetyltransferase	21.7113	0.175715	1.12952	0.484845	0.362414	0.717042	0.858871
BP1026B_I0908	hypothetical protein	80.7572	0.631212	1.54887	0.324285	1.94647	0.0515978	0.16666
BP1026B_I0909	hypothetical protein	101.21	0.32057	1.24882	0.290228	1.10455	0.269357	0.503028
BP1026B_I0910	SCO1/SenC family protein	34.1657	0.446159	1.36241	0.364761	1.22315	0.221271	0.446609
BP1026B_I0911	trehalose-phosphatase	36.461	0.526778	1.44071	0.385524	1.36639	0.171815	0.377788
BP1026B_I0912	alpha,alpha-trehalose-phosphate synthase (UDP-forming)	47.2664	1.08522	2.12169	0.311046	3.48893	0.000484966	0.00371619
BP1026B_I0913	ABC transporter ATP-binding protein	68.072	0.168132	1.1236	0.312996	0.53717	0.59115	0.787802
BP1026B_I0914	hypothetical protein	22.4371	-0.170824	-1.1257	0.478967	-0.356651	0.721353	0.862352
BP1026B_I0915	glycosyl transferase group 1 protein	214.059	0.253971	1.19248	0.244433	1.03902	0.298796	0.533538
BP1026B_I0916	hypothetical protein	29.7636	-0.435552	-1.35243	0.403323	-1.07991	0.280183	0.514996
BP1026B_I0917	hypothetical protein	10.0732	-0.197308	-1.14656	0.595763	-0.331186	0.740504	0.871791
BP1026B_I0918	oxidoreductase, FAD-binding family protein	6.44134	-0.306301	-1.23653	0.719746	-0.425568	0.670423	0.835956
BP1026B_I0919	periplasmic ligand binding lipoprotein	2.4306	1.32819	2.51088	1.09423	1.21382	0.224817	0.450661
BP1026B_I0920	non-hemolytic phospholipase C	31.4063	0.723761	1.65148	0.41092	1.76132	0.0781846	0.220895
BP1026B_I0921	alpha/beta fold family hydrolase	22.3473	-0.201044	-1.14953	0.441865	-0.454989	0.649117	0.823552
BP1026B_I0922	pyridoxal kinase	51.6548	-0.117029	-1.0845	0.361288	-0.323923	0.745997	0.874171
BP1026B_I0923	luciferase-like monooxygenase	5.12816	0.369334	1.29176	0.848745	0.435154	0.663451	0.831601
BP1026B_I0924	syl transferase, group 2 family protein	45.4483	-0.118722	-1.08577	0.352876	-0.336442	0.736538	0.87009
BP1026B_I0925	Fe-S oxidoreductase	960.619	-0.477614	-1.39244	0.430402	-1.10969	0.267131	0.500468
BP1026B_I0926	YdjC-like family protein	9.38949	0.216952	1.16228	0.59466	0.364833	0.715236	0.858821
BP1026B_I0927	hypothetical protein	14.7424	-0.437757	-1.3545	0.540156	-0.810426	0.417695	0.658323
BP1026B_I0928	lipoprotein	18.7338	0.51292	1.42694	0.473685	1.08283	0.278884	0.513903
BP1026B_I0929	histidine transport system permease	21.898	0.940409	1.91907	0.661921	1.42073	0.155396	0.354653
BP1026B_I0930	histidine transport system permease	15.5251	0.979009	1.97111	0.721809	1.35633	0.174995	0.382018
BP1026B_I0931	histidine transport ATP-binding protein	29.071	-0.179458	-1.13246	0.415886	-0.431507	0.6661	0.833534
BP1026B_I0932	AraC family transcription regulator	30.9859	0.434283	1.35124	0.472804	0.918526	0.358344	0.597089
BP1026B_I0933	hypothetical protein	22.0268	0.199246	1.1481	0.58476	0.340731	0.733306	0.868053
BP1026B_I0934	bifunctional N-succinyldiaminopimelate-aminotransferase/acetylornithine transaminase protein	13.0835	-1.14926	-2.218	0.629045	-1.82699	0.0677016	0.200857
BP1026B_I0935	arginine N-succinyltransferase subunit beta	7.67568	-0.230622	-1.17334	0.644267	-0.35796	0.720373	0.861973
BP1026B_I0936	arginine N-succinyltransferase subunit beta	13.293	0.258655	1.19636	0.526096	0.49165	0.622967	0.806156
BP1026B_I0937	succinylglutamic semialdehyde dehydrogenase	24.9325	-0.0111659	-1.00777	0.401734	-0.0277944	0.977826	0.991175
BP1026B_I0938	succinylarginine dihydrolase	19.8745	-0.0470389	-1.03314	0.485083	-0.0969708	0.92275	0.969264
BP1026B_I0939	succinylglutamate desuccinylase	5.27234	-0.43906	-1.35572	0.839498	-0.523003	0.600972	0.793072
BP1026B_I0940	glutathione S-transferase	3.70241	0.127218	1.09219	0.899294	0.141464	0.887503	0.955637
BP1026B_I0941	amino acid ABC transporter substrate-binding protein	239.504	-0.75696	-1.68993	0.278878	-2.7143	0.0066415	0.0338955
BP1026B_I0942	fatty acid desaturase domain-containing protein	39.6758	0.0256689	1.01795	0.389537	0.0658961	0.947461	0.978072
BP1026B_I0943	ubiquinol oxidase subunit IV	21.0233	0.105859	1.07613	0.568225	0.186297	0.852212	0.937575
BP1026B_I0944	cytochrome o ubiquinol oxidase subunit III	76.1682	0.654776	1.57437	0.442035	1.48128	0.138533	0.32707
BP1026B_I0945	ubiquinol oxidase subunit I	110.081	0.16928	1.1245	0.481526	0.351548	0.725177	0.863859
BP1026B_I0946	ubiquinol oxidase polypeptide II	20.7656	-0.473831	-1.38879	0.580743	-0.815906	0.414554	0.655528
BP1026B_I0947	ubiquinol oxidase subunit II	2.91048	-2.33896	-5.05937	1.31297	-1.78143	0.0748427	0.215495
BP1026B_I0948	cation-binding hemerythrin HHE family protein	60.8219	-2.30932	-4.95649	0.389301	-5.93197	2.99319e-09	7.81193e-08
BP1026B_I0949	Rrf2 family protein	579.07	-0.923171	-1.89628	0.279085	-3.30785	0.000940138	0.00654743
BP1026B_I0950	hypothetical protein	209.239	-1.64023	-3.11716	0.315391	-5.20063	1.98618e-07	3.68219e-06
BP1026B_I0951	hypothetical protein	6.44732	-1.9851	-3.95889	0.947141	-2.09588	0.0360925	0.12671
BP1026B_I0952	NifU family SUF system FeS assembly protein	2.82754	-1.43383	-2.70164	1.15922	-1.2369	0.216125	0.440098
BP1026B_I0953	cysteine desulfurase SufS	4.42057	-0.800467	-1.74167	0.899744	-0.889662	0.373648	0.613627
BP1026B_I0954	SufD domain-containing protein	4.70662	-0.944806	-1.92493	0.852709	-1.10801	0.26786	0.50112
BP1026B_I0955	FeS assembly ATPase SufC	7.37188	-1.12004	-2.17353	0.734408	-1.5251	0.127235	0.309169
BP1026B_I0956	cysteine desulfurase activator complex subunit SufB	80.073	-0.404445	-1.32358	0.293665	-1.37723	0.168441	0.373274
BP1026B_I0957	heme/copper membrane protein	37.2974	-2.21534	-4.64391	0.502115	-4.41201	1.02414e-05	0.000130733
BP1026B_I0958	hypothetical protein	12.6806	-1.75377	-3.37238	0.604277	-2.90226	0.00370487	0.0212074
BP1026B_I0959	methyl-accepting chemotaxis protein I	118.032	-1.47633	-2.7824	0.27506	-5.36731	7.99212e-08	1.63312e-06
BP1026B_I0960	coproporphyrinogen III oxidase	200.61	-1.22939	-2.34467	0.28198	-4.35983	1.30163e-05	0.000159958
BP1026B_I0961	cyclic nucleotide-binding domain-containing protein	45.7444	-0.683827	-1.6064	0.376942	-1.81414	0.0696558	0.205039
BP1026B_I0962	hypothetical protein	23.1643	-0.204249	-1.15209	0.456447	-0.447476	0.654532	0.826588
BP1026B_I0963	2-nitropropane dioxygenase	44.5064	-1.20355	-2.30306	0.395749	-3.0412	0.00235639	0.0142628
BP1026B_I0964	hypothetical protein	58.3423	-0.424144	-1.34178	0.423915	-1.00054	0.317049	0.553471
BP1026B_I0965	U32 family peptidase	63.8863	-0.33805	-1.26405	0.461452	-0.732579	0.463815	0.695299
BP1026B_I0966	hypothetical protein	50.7643	-0.372376	-1.29448	0.401503	-0.927456	0.35369	0.591578
BP1026B_I0967	hypothetical protein	6.96771	0.369642	1.29203	0.732976	0.504303	0.614049	0.800596
BP1026B_I0968	radical SAM domain-containing protein	6.57745	1.05947	2.08417	0.799347	1.32543	0.18503	0.397182
BP1026B_I0969	hypothetical protein	8.97172	0.473495	1.38847	0.764062	0.619707	0.535451	0.74858
BP1026B_I0970	anaerobic ribonucleoside triphosphate reductase	66.5523	-0.828688	-1.77607	0.326071	-2.54143	0.0110399	0.0506204
BP1026B_I0971	heme/copper membrane protein	22.7532	-0.973143	-1.96311	0.504334	-1.92956	0.0536613	0.170835
BP1026B_I0972	lipoprotein	1.73781	-0.803406	-1.74522	1.55756	-0.515809	0.605988	0.796772
BP1026B_I0973	phenylacetic acid degradation protein paaD	3.48846	-0.996985	-1.99582	1.0155	-0.981765	0.326215	0.563672
BP1026B_I0974	nitric oxide reductase subunit B	65.4822	-1.96508	-3.90435	0.392111	-5.01154	5.39951e-07	9.09463e-06
BP1026B_I0975	alkane-1 monooxygenase	7.31843	0.538526	1.45249	0.69799	0.771538	0.440388	0.678471
BP1026B_I0976	deoxyribodipyrimidine photolyase	6.01134	0.599733	1.51544	0.735326	0.815601	0.414728	0.655607
BP1026B_I0977	adenylylsulfate kinase	102.773	-0.327537	-1.25487	0.309958	-1.05672	0.290641	0.525866
BP1026B_I0978	ATP-dependent transcription regulator LuxR	5.76057	2.23421	4.70504	0.826326	2.70378	0.00685555	0.034719
BP1026B_I0979	4'-phosphopantetheinyl transferase	8.78314	0.259936	1.19743	0.646745	0.401914	0.687748	0.842818
BP1026B_I0980	alpha/beta fold family hydrolase	5.41745	0.120281	1.08695	0.791313	0.152001	0.879186	0.952823
BP1026B_I0981	hypothetical protein	0.296052	-0.922913	-1.89594	3.06312	-0.301299	0.763187	NA
BP1026B_I0982	histidine ammonia-lyase	83.3314	1.2685	2.40911	0.345202	3.67466	0.000238171	0.00201939
BP1026B_I0983	histidine utilization repressor	30.3599	1.20329	2.30265	0.430498	2.79512	0.005188	0.0279378
BP1026B_I0984	urocanate hydratase	202.719	0.88997	1.85314	0.315599	2.81994	0.00480328	0.0262958
BP1026B_I0985	hypothetical protein	10.3044	2.08896	4.25443	0.643884	3.24432	0.00117732	0.00788668
BP1026B_I0986	imidazolonepropionase	23.0279	0.78075	1.71802	0.430204	1.81484	0.0695492	0.204954
BP1026B_I0987	N-formimino-L-glutamate deiminase	9.68917	1.44332	2.71946	0.672172	2.14725	0.0317732	0.114732
BP1026B_I0988	N-formylglutamate amidohydrolase	13.7954	0.550634	1.46473	0.601569	0.915329	0.360019	0.599122
BP1026B_I0989	hypothetical protein	5.19175	0.293877	1.22593	0.898962	0.326907	0.743738	0.872688
BP1026B_I0990	hypothetical protein	2.41785	0.267798	1.20397	1.27522	0.210002	0.833666	0.925477
BP1026B_I0991	glutamine amidotransferase	23.6927	0.386384	1.30711	0.520924	0.741728	0.458252	0.691222
BP1026B_I0992	glutamine synthetase	62.3498	1.02736	2.0383	0.395581	2.5971	0.00940144	0.0444923
BP1026B_I0993	aminotransferase	38.9664	1.52363	2.87514	0.369181	4.12705	3.67439e-05	0.00039777
BP1026B_I0994	hypothetical protein	409.226	-1.06125	-2.08673	0.289626	-3.66419	0.000248119	0.00209422
BP1026B_I0995	hypothetical protein	378.863	-1.37451	-2.5928	0.303229	-4.53292	5.8173e-06	8.00753e-05
BP1026B_I0997	acyl-CoA dehydrogenase domain-containing protein	1.67002	0.107774	1.07756	1.44918	0.0743688	0.940717	NA
BP1026B_I0998	LysR family regulatory protein	11.4341	-0.520218	-1.43417	0.595508	-0.873569	0.382353	0.622901
BP1026B_I0999	CAIB/BAIF family CoA transferase	0.645151	0.0717933	1.05102	2.21907	0.0323529	0.974191	NA
BP1026B_I1000	major facilitator family transporter	2.32721	-0.0627558	-1.04446	1.2038	-0.0521316	0.958424	0.98304
BP1026B_I1001	hypothetical protein	328.912	-0.558979	-1.47323	0.222308	-2.51444	0.0119223	0.05363
BP1026B_I1002	N-acetylglutamate synthase	108.075	0.344776	1.26995	0.275107	1.25324	0.210117	0.431362
BP1026B_I1003	ATP-dependent helicase HrpA	67.3338	0.116852	1.08437	0.28518	0.409747	0.681992	0.83951
BP1026B_I1004	hypothetical protein	114.603	0.496518	1.4108	0.324996	1.52777	0.12657	0.308212
BP1026B_I1005	hypothetical protein	36.6026	0.276657	1.21139	0.368055	0.751673	0.452248	0.687302
BP1026B_I1006	hypothetical protein	18.2152	0.749913	1.68169	0.458749	1.63469	0.102114	0.263904
BP1026B_I1007	molybdopterin binding domain-containing protein	36.0614	0.509597	1.42365	0.368493	1.38292	0.16669	0.37064
BP1026B_I1008	rhodanese-like protein	15.2542	-0.285939	-1.2192	0.510625	-0.559979	0.575494	0.777153
BP1026B_I1009	glutamine synthetase, type I	806.829	-1.29814	-2.45911	0.249667	-5.19947	1.99859e-07	3.68219e-06
BP1026B_I1010	nitrogen regulation protein	35.9617	-1.08592	-2.12272	0.393992	-2.75619	0.00584795	0.0305344
BP1026B_I1011	nitrogen regulation protein NR(I)	36.8818	-0.669461	-1.59048	0.358243	-1.86874	0.0616593	0.187684
BP1026B_I1012	exodeoxyribonuclease III	75.9112	-0.751491	-1.68353	0.291224	-2.58045	0.00986713	0.0458726
BP1026B_I1013	DNA-binding response regulator NarL	198.416	-0.35241	-1.27669	0.393156	-0.896362	0.370059	0.609101
BP1026B_I1014	nitrate/nitrite sensor protein	75.0993	-0.902524	-1.86933	0.308647	-2.92413	0.00345419	0.0200335
BP1026B_I1015	respiratory nitrate reductase subunit gamma	1.63647	-3.39463	-10.5169	1.6168	-2.09959	0.0357645	NA
BP1026B_I1016	nitrate reductase subunit delta	0.292106	-0.9059	-1.87371	3.07383	-0.294714	0.768213	NA
BP1026B_I1017	nitrate reductase subunit beta	11.3121	-0.0425615	-1.02994	0.557209	-0.0763835	0.939114	0.974401
BP1026B_I1018	nitrate reductase subunit alpha	33.2897	-0.466259	-1.38152	0.394699	-1.1813	0.237482	0.465602
BP1026B_I1019	nitrate/nitrite transporter NarK	1.06719	-1.26722	-2.40698	1.73533	-0.730248	0.465239	NA
BP1026B_I1020	nitrate/nitrite transporter	4.29454	-0.739195	-1.66924	0.921717	-0.801977	0.422566	0.662435
BP1026B_I1021	hypothetical protein	2.04092	-2.61813	-6.13953	1.49596	-1.75014	0.0800949	0.225205
BP1026B_I1023	DNA polymerase IV	8.26253	0.315381	1.24434	0.673974	0.467943	0.639825	0.817735
BP1026B_I1024	oligopeptidase A	191.225	0.0160379	1.01118	0.245545	0.0653156	0.947923	0.978357
BP1026B_I1025	bifunctional 5,10-methylene-tetrahydrofolate dehydrogenase/ 5,10-methylene-tetrahydrofolate cyclohydrolase	61.9804	0.0754042	1.05366	0.33508	0.225033	0.821953	0.919444
BP1026B_I1026	LuxR family DNA-binding response regulator	169.419	0.135783	1.09869	0.24869	0.545995	0.58507	0.78456
BP1026B_I1027	sensory box histidine kinase	686.575	0.600086	1.51581	0.284557	2.10885	0.0349578	0.123441
BP1026B_I1028	pyruvate dehydrogenase subunit E1	787.789	-0.687581	-1.61058	0.248454	-2.76744	0.0056498	0.0297728
BP1026B_I1029	dihydrolipoamide acetyltransferase	242.747	-0.330048	-1.25706	0.225606	-1.46294	0.143483	0.334033
BP1026B_I1030	pyruvate dehydrogenase, E3 component, dihydrolipoamide dehydrogenase	289.58	-0.71205	-1.63813	0.26153	-2.72263	0.00647649	0.0331543
BP1026B_I1031	phasin-like protein	5775.68	1.88676	3.69803	0.474636	3.97516	7.03307e-05	0.000700914
BP1026B_I1032	hypothetical protein	32.6875	0.0326225	1.02287	0.628632	0.0518944	0.958613	0.98304
BP1026B_I1033	peptidase	325.431	-0.0246325	-1.01722	0.217258	-0.113379	0.90973	0.963694
BP1026B_I1034	ISBma2, transposase	1.94636	-0.66521	-1.5858	1.25755	-0.528971	0.596825	0.790966
BP1026B_I1035	IclR regulatory protein	141.915	-1.24087	-2.36341	0.339341	-3.6567	0.00025548	0.00214473
BP1026B_I1036	Fe-S oxidoreductase	35.1485	0.244224	1.18446	0.402363	0.606974	0.543868	0.755179
BP1026B_I1037	iron-sulfur cluster binding protein	107.026	0.504422	1.41856	0.276167	1.82652	0.0677727	0.200955
BP1026B_I1038	hypothetical protein	6.60503	-2.22009	-4.65921	0.932407	-2.38103	0.0172644	0.0720077
BP1026B_I1039	low molecular weight protein-tyrosine-phosphatase	69.2563	-0.0326327	-1.02288	0.340927	-0.0957176	0.923745	0.969923
BP1026B_I1040	iron-sulfur cluster assembly transcription factor IscR	103.429	1.21645	2.32375	0.381825	3.18589	0.0014431	0.00936403
BP1026B_I1041	cysteine desulfurase	482.796	1.09652	2.13838	0.356224	3.07817	0.00208278	0.0128878
BP1026B_I1042	scaffold protein	247.704	0.642769	1.56132	0.33708	1.90687	0.0565371	0.177736
BP1026B_I1043	iron-sulfur cluster assembly protein IscA	124.083	0.671789	1.59305	0.40049	1.67742	0.0934604	0.248472
BP1026B_I1044	co-chaperone HscB	98.1474	1.38823	2.61758	0.525032	2.6441	0.00819095	0.0399839
BP1026B_I1045	chaperone protein HscA	105.735	0.662383	1.58269	0.351814	1.88277	0.0597322	0.184136
BP1026B_I1046	ferredoxin, 2Fe-2S type, ISC system	58.8915	-0.0361895	-1.0254	0.407146	-0.0888859	0.929173	0.970788
BP1026B_I1047	hypothetical protein	39.2955	0.334379	1.26083	0.579683	0.57683	0.564054	0.770634
BP1026B_I1048	hypothetical protein	19.8514	0.819301	1.76455	0.510528	1.60481	0.108535	0.276023
BP1026B_I1049	lysyl-tRNA synthetase	134.512	-0.472833	-1.38783	0.313621	-1.50766	0.131642	0.316831
BP1026B_I1050	peptide chain release factor 2	110.699	-0.518043	-1.43201	0.280112	-1.84941	0.0643986	0.194338
BP1026B_I1051	single-stranded-DNA-specific exonuclease RecJ	13.511	0.428718	1.34604	0.557488	0.769017	0.441883	0.67918
BP1026B_I1052	hypothetical protein	11.1209	0.0774835	1.05518	0.56236	0.137783	0.890412	0.956839
BP1026B_I1053	lipoprotein releasing system transmembrane protein	136.29	-0.652895	-1.57232	0.270174	-2.41657	0.0156676	0.0670996
BP1026B_I1054	Lipoprotein releasing system ATP-bindingprotein LolD	12.9219	-0.953304	-1.9363	0.559	-1.70537	0.0881245	0.2401
BP1026B_I1055	TatD family hydrolase	5.58802	-0.0251213	-1.01757	0.759046	-0.0330959	0.973598	0.990284
BP1026B_I1056	DNA internalization-related competence protein	47.1764	-1.23182	-2.34864	0.368212	-3.34542	0.00082159	0.00589309
BP1026B_I1057	hydrolase	24.0009	-0.66055	-1.58069	0.470332	-1.40443	0.16019	0.361834
BP1026B_I1058	CTP synthetase	1823.11	-0.414075	-1.33244	0.337351	-1.22743	0.21966	0.444548
BP1026B_I1059	2-dehydro-3-deoxyphosphooctonate aldolase	176.056	-0.103244	-1.07419	0.273416	-0.377609	0.705721	0.85334
BP1026B_I1060	phosphopyruvate hydratase	1060.4	-0.172329	-1.12688	0.313526	-0.549648	0.582561	0.782437
BP1026B_I1061	cell division protein FtsB	106.108	-0.464165	-1.37952	0.29386	-1.57954	0.114212	0.285909
BP1026B_I1062	lipoprotein	35.0515	-0.175178	-1.1291	0.413215	-0.42394	0.671609	0.835956
BP1026B_I1063	chaperonin HSP33	155.275	-0.0427887	-1.0301	0.323713	-0.132181	0.894841	0.958636
BP1026B_I1064	hexapeptide repeat-containing transferase	128.684	-1.08094	-2.11541	0.25835	-4.18401	2.86407e-05	0.000321263
BP1026B_I1065	hypothetical protein	8.43917	0.625943	1.54322	0.60746	1.03043	0.30281	0.537912
BP1026B_I1066	alpha/beta fold family hydrolase	22.5299	-0.540907	-1.45489	0.420858	-1.28525	0.198706	0.414553
BP1026B_I1067	hypothetical protein	1.21617	0.234544	1.17653	1.84502	0.127122	0.898844	NA
BP1026B_I1068	metal-dependent phosphoesterase	81.1113	0.061859	1.04381	0.395592	0.156371	0.875741	0.951743
BP1026B_I1069	Sua5/YciO/YrdC/YwlC family protein	11.3143	-0.901422	-1.86791	0.607462	-1.48392	0.137831	0.326289
BP1026B_I1070	tryptophanyl-tRNA synthetase	427.358	0.0412506	1.02901	0.238573	0.172906	0.862725	0.944412
BP1026B_I1071	membrane metalloprotease	41.0015	-0.342954	-1.26835	0.39952	-0.858416	0.390663	0.631965
BP1026B_I1072	methyltransferase	25.4191	-0.03918	-1.02753	0.405722	-0.0965686	0.923069	0.969406
BP1026B_I1073	dihydrodipicolinate synthase	311.111	-0.15184	-1.11099	0.257114	-0.590556	0.554818	0.764107
BP1026B_I1074	lipoprotein	206.827	0.165431	1.1215	0.247239	0.669113	0.503423	0.729074
BP1026B_I1075	metallo-beta-lactamase family protein	28.1918	0.434467	1.35141	0.412461	1.05335	0.29218	0.526273
BP1026B_I1076	putative lipoprotein	269.714	-0.341014	-1.26665	0.504632	-0.675769	0.499187	0.725668
BP1026B_I1077	cupin superfamily protein family	260.188	-0.680493	-1.60269	0.238761	-2.8501	0.00437051	0.0241777
BP1026B_I1078	FkbP-type peptidyl-prolyl cis-trans isomerase	3312.91	-1.18814	-2.2786	0.222828	-5.33212	9.70726e-08	1.9312e-06
BP1026B_I1079	hypothetical protein	58.4291	-0.123396	-1.0893	0.367123	-0.336115	0.736784	0.87009
BP1026B_I1080	DNA mismatch repair protein MutS	126.066	-0.349553	-1.27417	0.274557	-1.27316	0.202963	0.421434
BP1026B_I1081	Phage integrase	147.628	-0.0164716	-1.01148	0.280796	-0.0586603	0.953223	0.981521
BP1026B_I1082	hypothetical protein	4.91087	-0.783927	-1.72181	0.867007	-0.904176	0.365902	0.605216
BP1026B_I1083	hypothetical protein	1.83592	1.16515	2.24256	1.23603	0.942653	0.345859	0.58329
BP1026B_I1084	hypothetical protein	7.69851	0.350513	1.27501	0.679443	0.515884	0.605936	0.796772
BP1026B_I1085	hypothetical protein	0.512051	-1.74605	-3.35439	2.60372	-0.670598	0.502477	NA
BP1026B_I1086	hypothetical protein	1.25583	1.15439	2.2259	1.57533	0.732791	0.463686	NA
BP1026B_I1087	hypothetical protein	1.61828	-2.08284	-4.2364	1.5678	-1.32851	0.18401	NA
BP1026B_I1088	hypothetical protein	2.82929	0.21397	1.15988	1.07896	0.198311	0.842802	0.931304
BP1026B_I1089	putative repressor protein	310.491	-0.588468	-1.50365	0.357547	-1.64585	0.0997948	0.259778
BP1026B_I1090	hypothetical protein	4.53736	-0.13671	-1.09939	0.912375	-0.149839	0.880891	0.952823
BP1026B_I1091	hypothetical protein	1.26559	-0.464954	-1.38027	1.79342	-0.259255	0.795438	NA
BP1026B_I1092	hypothetical protein	4.19955	-0.102755	-1.07382	1.00788	-0.101951	0.918795	0.967118
BP1026B_I1093	hypothetical protein	3.86822	0.119165	1.08611	0.873015	0.136498	0.891428	0.95715
BP1026B_I1094	virulence-associated protein E	19.8252	-0.569034	-1.48353	0.459481	-1.23843	0.215558	0.439354
BP1026B_I1095	hypothetical protein	11.57	0.0616948	1.04369	0.650165	0.094891	0.924401	0.970265
BP1026B_I1096	hypothetical protein	0.638076	-2.05367	-4.1516	2.04382	-1.00482	0.314985	NA
BP1026B_I1097	hypothetical protein	5.48417	-0.793507	-1.73328	0.799713	-0.99224	0.32108	0.558106
BP1026B_I1098	phage terminase large subunit (GpA)	17.7001	0.00811981	1.00564	0.47702	0.0170219	0.986419	0.996055
BP1026B_I1099	hypothetical protein	0.258985	-0.765132	-1.69953	3.17643	-0.240878	0.80965	NA
BP1026B_I1100	phage portal protein, lambda family	0.843299	-0.682291	-1.60469	2.04766	-0.333205	0.73898	NA
BP1026B_I1101	peptidase S14, ClpP	2.67117	1.22005	2.32955	1.11699	1.09226	0.274717	0.50925
BP1026B_I1102	hypothetical protein	0.848645	1.17229	2.25369	2.00997	0.583237	0.559734	NA
BP1026B_I1103	hypothetical protein	0.798064	0.0690772	1.04905	2.07216	0.0333358	0.973407	NA
BP1026B_I1105	hypothetical protein	0.728191	-0.310451	-1.2401	1.94642	-0.159498	0.873276	NA
BP1026B_I1106	hypothetical protein	2.74323	0.312971	1.24226	1.06877	0.292832	0.76965	0.887791
BP1026B_I1107	baseplate assembly protein V	1.57149	-0.541117	-1.4551	1.51053	-0.358231	0.72017	NA
BP1026B_I1108	hypothetical protein	0.0869859	0.580027	1.49488	4.08047	0.142147	0.886964	NA
BP1026B_I1110	hypothetical protein	0.680245	-0.0395559	-1.0278	2.20911	-0.0179058	0.985714	NA
BP1026B_I1111	phage tail protein I	2.96732	-0.365972	-1.28875	1.05963	-0.345377	0.729811	0.866737
BP1026B_I1112	gp26	5.77359	-0.368232	-1.29077	0.823062	-0.447393	0.654592	0.826588
BP1026B_I1113	hypothetical protein	2.34911	-0.812368	-1.75609	1.17639	-0.690563	0.48984	0.718742
BP1026B_I1114	phage tail sheath protein	2.76565	0.712708	1.63888	1.07647	0.662081	0.507919	0.733228
BP1026B_I1115	phage major tail tube protein	1.90032	0.082742	1.05903	1.4773	0.056009	0.955335	0.982012
BP1026B_I1116	hypothetical protein	0.272499	1.51899	2.86591	3.20347	0.474172	0.635378	NA
BP1026B_I1118	tail tape measure protein	6.9095	-1.02859	-2.04003	0.7338	-1.40173	0.160995	0.363049
BP1026B_I1119	phage P2 GpU family protein	0.557009	-1.84906	-3.60264	2.56175	-0.721793	0.470422	NA
BP1026B_I1121	phage tail formation protein	3.44272	0.697316	1.62149	0.923383	0.755175	0.450144	0.686083
BP1026B_I1122	gp24	0.381064	-1.29577	-2.45508	2.41817	-0.535848	0.592063	NA
BP1026B_I1123	bacteriophage lysis protein	3.26084	-0.421745	-1.33955	0.980485	-0.43014	0.667094	0.833868
BP1026B_I1124	Site-specific DNA methylase	30.086	-0.231679	-1.1742	0.424411	-0.545883	0.585146	0.78456
BP1026B_I1125	hypothetical protein	211.979	1.77774	3.4289	0.311221	5.71217	1.11547e-08	2.64898e-07
BP1026B_I1126	hypothetical protein	115.921	0.92545	1.89928	0.338063	2.73751	0.00619065	0.0319658
BP1026B_I1127	hypothetical protein	84.5659	1.6053	3.04259	0.288025	5.57347	2.49714e-08	5.62604e-07
BP1026B_I1128	hypothetical protein	5.04171	1.42553	2.68614	0.786472	1.81257	0.0698987	0.205247
BP1026B_I1129	PAAR motif-containing protein	42.8573	0.756077	1.68889	0.466886	1.6194	0.10536	0.27056
BP1026B_I1130	hypothetical protein	30.6903	-1.7261	-3.30833	0.417651	-4.13288	3.58244e-05	0.000389415
BP1026B_I1131	hypothetical protein	79.8675	-2.68046	-6.4106	0.368554	-7.27291	3.51817e-13	1.55864e-11
BP1026B_I1132	gp33	98.7859	-0.999331	-1.99907	0.522647	-1.91206	0.0558689	0.176266
BP1026B_I1133	hypothetical protein	242.854	0.287506	1.22053	0.317451	0.90567	0.365111	0.604543
BP1026B_I1134	hypothetical protein	24.3861	1.69054	3.22778	0.418192	4.0425	5.28842e-05	0.000546677
BP1026B_I1135	hypothetical protein	62.0195	2.84913	7.20567	0.576248	4.94428	7.64255e-07	1.24357e-05
BP1026B_I1137	hypothetical protein	140.671	1.49605	2.82069	0.393038	3.80638	0.000141016	0.00129069
BP1026B_I1138	hypothetical protein	10.9308	1.02817	2.03943	0.579998	1.77271	0.0762768	0.218032
BP1026B_I1139	inositol-1-monophosphatase	223.514	-0.977176	-1.96861	0.291803	-3.34876	0.000811753	0.00583842
BP1026B_I1140	RNA methyltransferase	13.6218	0.276335	1.21111	0.492633	0.560936	0.574841	0.776869
BP1026B_I1141	serine O-acetyltransferase	27.5576	1.15801	2.23149	0.394948	2.93204	0.00336738	0.0195947
BP1026B_I1142	UDP-2,3-diacylglucosamine hydrolase	42.0288	0.117933	1.08518	0.354193	0.332962	0.739163	0.87125
BP1026B_I1143	peptidyl-prolyl cis-trans isomerase B	812.542	-0.919121	-1.89096	0.244194	-3.7639	0.000167286	0.00149988
BP1026B_I1144	peptidyl-prolyl cis-trans isomerase A	169.515	-0.393183	-1.31329	0.268161	-1.46622	0.142588	0.333024
BP1026B_I1145	hypothetical protein	101.012	0.0196584	1.01372	0.280048	0.0701967	0.944037	0.977387
BP1026B_I1146	cysteinyl-tRNA synthetase	306.377	-0.598354	-1.51399	0.256313	-2.33447	0.0195712	0.0800066
BP1026B_I1147	base excision DNA repair protein	132.158	-0.146383	-1.10679	0.276285	-0.529824	0.596234	0.790779
BP1026B_I1148	acetyl-CoA carboxylase carboxyltransferase subunit alpha	971.717	0.329002	1.25614	0.529888	0.62089	0.534672	0.74858
BP1026B_I1149	cell cycle protein mesJ	28.9166	0.361021	1.28433	0.371038	0.973003	0.330552	0.568286
BP1026B_I1150	aspartate kinase	902.509	-0.113796	-1.08207	0.262796	-0.433019	0.665001	0.832554
BP1026B_I1152	hypothetical protein	19.6052	-0.156536	-1.11461	0.43173	-0.362578	0.71692	0.858871
BP1026B_I1153	outer membrane autotransporter	7.01812	0.267949	1.2041	0.685588	0.390831	0.695922	0.848497
BP1026B_I1154	hypothetical protein	8.81756	0.847392	1.79925	0.636082	1.3322	0.182793	0.394145
BP1026B_I1155	AcrB/AcrD/AcrF family protein	35.4504	1.42608	2.68715	0.358529	3.97758	6.96193e-05	0.000696457
BP1026B_I1156	multidrug efflux RND membrane fusion protein MexE	23.6345	1.94676	3.85507	0.440371	4.42071	9.83755e-06	0.000126946
BP1026B_I1157	sulfate adenylyltransferase	19.9757	0.880983	1.84163	0.659393	1.33605	0.181532	0.392454
BP1026B_I1158	peptide synthetase-domain-containing protein	9.49237	1.69572	3.23939	0.647968	2.61698	0.00887108	0.0425167
BP1026B_I1159	MFS permease	7.91407	2.00462	4.01283	0.688766	2.91045	0.00360904	0.0207084
BP1026B_I1160	hypothetical protein	18.8314	2.49963	5.65538	0.550484	4.54077	5.60482e-06	7.73523e-05
BP1026B_I1161	nonribosomal peptide synthetase	76.7625	2.00031	4.00086	0.322243	6.20745	5.38496e-10	1.54291e-08
BP1026B_I1162	hypothetical protein	7.42713	2.32927	5.0255	0.706013	3.29919	0.000969659	0.00669992
BP1026B_I1163	dioxygenase, TauD/TfdA	15.1579	2.02238	4.06254	0.574267	3.52168	0.000428828	0.00332468
BP1026B_I1164	hypothetical protein	21.85	2.73835	6.67306	0.52629	5.20311	1.95979e-07	3.67688e-06
BP1026B_I1165	hypothetical protein	10.605	1.25752	2.39085	0.654503	1.92134	0.0546885	0.17306
BP1026B_I1166	hypothetical protein	2.4842	1.92934	3.8088	1.22222	1.57855	0.11444	0.286082
BP1026B_I1167	transketolase	6.47865	2.81876	7.05558	0.819007	3.44168	0.000578103	0.00432728
BP1026B_I1168	transketolase	3.08809	1.01803	2.02516	1.03814	0.980637	0.326772	0.563964
BP1026B_I1169	hypothetical protein	12.3462	1.35094	2.55078	0.56197	2.40393	0.0162198	0.0686835
BP1026B_I1170	acyltransferase family protein	23.8949	0.574325	1.48898	0.403522	1.42328	0.154656	0.353422
BP1026B_I1171	phosphoserine aminotransferase	17.7428	1.76734	3.40426	0.485827	3.6378	0.000274981	0.0022794
BP1026B_I1172	sulfate adenylyltransferase subunit 2	0.458012	2.11386	4.32849	2.74381	0.770412	0.441056	NA
BP1026B_I1173	glycosyl transferase family protein	23.6158	2.17949	4.52992	0.454425	4.79614	1.61749e-06	2.46456e-05
BP1026B_I1174	kinase	12.1474	2.27949	4.85507	0.573322	3.97594	7.01025e-05	0.000699962
BP1026B_I1175	cysteine synthase/cystathionine beta-synthase family protein	10.3051	1.33204	2.51758	0.577962	2.30472	0.0211824	0.0842185
BP1026B_I1176	argininosuccinate lyase	25.8196	2.95191	7.73775	0.576118	5.1238	2.99435e-07	5.31522e-06
BP1026B_I1177	hypothetical protein	26.061	-0.536309	-1.45026	0.435511	-1.23145	0.218156	0.442616
BP1026B_I1178	methionine aminopeptidase	16.2363	0.198051	1.14715	0.475468	0.416539	0.677016	0.836472
BP1026B_I1179	TetR family transcriptional regulator	75.3746	0.188795	1.13981	0.298004	0.633531	0.526387	0.74351
BP1026B_I1180	ferredoxin	0.952423	-2.58903	-6.01693	1.91735	-1.35032	0.176915	NA
BP1026B_I1182	ferredoxin--NADP reductase	1.2633	-3.0182	-8.10155	1.66797	-1.8095	0.0703728	NA
BP1026B_I1183	molybdopterin oxidoreductase family protein	4.74443	-0.810143	-1.75339	0.844047	-0.959832	0.33714	0.574282
BP1026B_I1184	hypothetical protein	1.77131	0.330958	1.25785	1.45739	0.227089	0.820354	0.919215
BP1026B_I1185	hypothetical protein	2.71254	-0.614513	-1.53104	1.10391	-0.556669	0.577754	0.77919
BP1026B_I1186	ABC transporter substrate-binding protein	29.7213	0.176292	1.12998	0.373078	0.472534	0.636546	0.815301
BP1026B_I1187	enoyl-ACP reductase	161.678	-0.311597	-1.24108	0.308211	-1.01099	0.312022	0.548165
BP1026B_I1188	ABC transporter membrane protein	24.1273	-0.305468	-1.23582	0.477756	-0.639382	0.522574	0.741548
BP1026B_I1189	ABC transporter permease	12.7234	0.302348	1.23315	0.520508	0.580872	0.561327	0.769037
BP1026B_I1190	ABC transporter ATP-binding protein	50.1318	0.372216	1.29434	0.347831	1.07011	0.284571	0.51948
BP1026B_I1191	hypothetical protein	4.67649	-0.94934	-1.93099	0.874002	-1.0862	0.277391	0.512438
BP1026B_I1192	NLP/P60 family protein	334.05	0.666784	1.58753	0.244208	2.73039	0.00632594	0.0325369
BP1026B_I1193	patatin-like phospholipase	15.8682	0.761267	1.69498	0.503998	1.51046	0.130927	0.316123
BP1026B_I1194	glutamyl-tRNA synthetase	146.386	0.136274	1.09906	0.277493	0.491088	0.623364	0.806275
BP1026B_I1200	acetyltransferase	22.4999	-0.740219	-1.67043	0.429362	-1.724	0.0847079	0.234425
BP1026B_I1201	AraC family transcriptional regulator	3.04426	0.332425	1.25913	1.04197	0.319035	0.7497	0.876197
BP1026B_I1202	ribonuclease activity regulator protein RraA	64.5714	0.633511	1.55134	0.358139	1.76889	0.0769115	0.219533
BP1026B_I1203	hypothetical protein	15.1371	0.36601	1.28878	0.560208	0.653347	0.513533	0.736291
BP1026B_I1204	malate synthase	513.627	1.95226	3.86981	0.299565	6.51699	7.1732e-11	2.40873e-09
BP1026B_I1205	haloacid dehalogenase	137.663	1.12762	2.18498	0.598658	1.88358	0.0596223	0.183926
BP1026B_I1206	LysR family transcriptional regulator	36.431	2.06498	4.18429	0.573702	3.5994	0.000318957	0.00258699
BP1026B_I1207	universal stress protein family protein	35.7309	1.5302	2.88826	0.437605	3.49677	0.000470934	0.00362448
BP1026B_I1208	isocitrate lyase	9688.05	2.28981	4.88991	0.463651	4.93865	7.86663e-07	1.26828e-05
BP1026B_I1209	ATP-dependent RNA helicase	177.337	0.0423791	1.02981	0.417633	0.101474	0.919174	0.967118
BP1026B_I1210	ribosomal-protein-alanine acetyltransferase	22.0136	0.015187	1.01058	0.444151	0.0341934	0.972723	0.990284
BP1026B_I1211	acyl-CoA-binding protein	127.686	-1.01759	-2.02453	0.388351	-2.62028	0.00878586	0.0421649
BP1026B_I1212	glycoprotease family protein	12.4358	-0.560927	-1.47522	0.534174	-1.05008	0.293679	0.527702
BP1026B_I1213	phage SPO1 DNA polymerase domain-containing protein	27.4477	0.28752	1.22054	0.392117	0.733251	0.463406	0.695299
BP1026B_I1214	hypothetical protein	10.748	0.916491	1.88752	0.640775	1.43029	0.152635	0.349272
BP1026B_I1215	phosphomethylpyrimidine kinase	25.8135	-0.252472	-1.19125	0.397016	-0.635924	0.524826	0.74297
BP1026B_I1216	lysophospholipid transporter	148.324	-0.755282	-1.68796	0.268324	-2.81481	0.0048806	0.0265546
BP1026B_I1217	alanine racemase	69.6937	0.187099	1.13847	0.300078	0.6235	0.532956	0.747792
BP1026B_I1218	DNA repair protein RadA	150.773	0.561002	1.47529	0.255972	2.19166	0.0284044	0.105515
BP1026B_I1219	hypothetical protein	21.54	0.521812	1.43576	0.431715	1.2087	0.22678	0.452714
BP1026B_I1220	ABC transporter ATP-binding protein	124.364	-0.211969	-1.15827	0.287427	-0.737473	0.460835	0.692763
BP1026B_I1221	glutathione peroxidase	45.2166	-0.971594	-1.96101	0.381128	-2.54926	0.0107951	0.0497481
BP1026B_I1222	cardiolipin synthetase	28.1657	0.0870229	1.06218	0.385854	0.225533	0.821565	0.919444
BP1026B_I1223	hypothetical protein	0.207093	-0.393425	-1.31351	3.4728	-0.113288	0.909803	NA
BP1026B_I1224	N5-glutamine S-adenosyl-L-methionine-dependent methyltransferase	11.7246	-0.127082	-1.09208	0.571838	-0.222234	0.824132	0.920903
BP1026B_I1225	succinyl-diaminopimelate desuccinylase	42.5905	-0.0443108	-1.03119	0.478572	-0.0925896	0.92623	0.970265
BP1026B_I1226	ArsC family transcription regulator	9.41955	0.4716	1.38665	0.595359	0.792128	0.428286	0.668025
BP1026B_I1227	2,3,4,5-tetrahydropyridine-2,6-carboxylate N-succinyltransferase	170.51	-0.201673	-1.15003	0.250265	-0.805837	0.420337	0.660905
BP1026B_I1228	hypothetical protein	27.0859	0.48919	1.40366	0.407063	1.20175	0.229459	0.455388
BP1026B_I1229	N-succinyl-L,L-diaminopimelate aminotransferasealternative	41.2062	-0.0182837	-1.01275	0.35844	-0.0510091	0.959318	0.98322
BP1026B_I1230	chromosome segregation protein SMC	249.772	0.207863	1.15498	0.215503	0.964552	0.334769	0.572504
BP1026B_I1231	hypothetical protein	171.876	-0.323087	-1.251	0.344935	-0.936661	0.348933	0.586564
BP1026B_I1232	NAD-dependent DNA ligase	55.967	0.310595	1.24022	0.302848	1.02558	0.305088	0.540284
BP1026B_I1233	peptide deformylase	27.5417	0.593461	1.50886	0.385881	1.53794	0.124063	0.304356
BP1026B_I1234	pseudouridine synthase family protein	36.9633	-0.0284935	-1.01995	0.358524	-0.0794742	0.936655	0.973206
BP1026B_I1235	PII uridylyl-transferase	127.499	0.140622	1.10238	0.246019	0.571588	0.567601	0.772003
BP1026B_I1236	methionine aminopeptidase	243.02	-0.286016	-1.21927	0.298267	-0.958925	0.337596	0.574567
BP1026B_I1237	elongation factor Ts	1640.67	-0.994902	-1.99294	0.221872	-4.48412	7.32142e-06	9.82151e-05
BP1026B_I1238	uridylate kinase	728.553	-0.0395206	-1.02777	0.441247	-0.0895657	0.928632	0.970609
BP1026B_I1239	ribosome recycling factor	589.806	-0.199856	-1.14858	0.314565	-0.635339	0.525207	0.74297
BP1026B_I1240	undecaprenyl diphosphate synthase	135.674	-0.0620616	-1.04396	0.286278	-0.216788	0.828374	0.92271
BP1026B_I1241	phosphatidate cytidylyltransferase	60.2907	0.489055	1.40352	0.286524	1.70685	0.0878492	0.239597
BP1026B_I1242	1-deoxy-D-xylulose 5-phosphate reductoisomerase	63.8812	0.378606	1.30008	0.38264	0.989457	0.32244	0.559368
BP1026B_I1243	membrane-associated zinc metalloprotease	986.419	0.455259	1.37103	0.343712	1.32454	0.185325	0.397331
BP1026B_I1244	OMP85 family outer membrane protein	1864.47	-0.132273	-1.09602	0.21192	-0.624166	0.532518	0.747781
BP1026B_I1245	OmpH/HlpA family outer membrane protein	480.675	0.29089	1.22339	0.474308	0.613293	0.539683	0.750563
BP1026B_I1246	UDP-3-O-[3-hydroxymyristoyl] glucosamine N-acyltransferase	146.146	0.717731	1.64459	0.23759	3.02088	0.00252037	0.0151337
BP1026B_I1247	(3R)-hydroxymyristoyl-ACP dehydratase	415.255	-0.0836002	-1.05966	0.234618	-0.356324	0.721598	0.862449
BP1026B_I1248	UDP-N-acetylglucosamine acyltransferase	127.625	0.142671	1.10395	0.298261	0.478345	0.632405	0.812387
BP1026B_I1249	ribonuclease HII	9.14774	0.511428	1.42546	0.603858	0.846934	0.397032	0.637573
BP1026B_I1250	lipid-A-disaccharide synthase	81.2434	0.390773	1.3111	0.271068	1.44161	0.149414	0.344128
BP1026B_I1251	RNA methyltransferase	16.5128	-0.0610085	-1.04319	0.470821	-0.129579	0.8969	0.95959
BP1026B_I1252	hypothetical protein	152.235	-0.851824	-1.80478	0.254526	-3.34671	0.000817762	0.00587362
BP1026B_I1253	serine protease	3.32424	0.323906	1.25172	1.00881	0.321078	0.748152	0.875528
BP1026B_I1254	primitive phytochelatin synthase	4.68604	-0.023797	-1.01663	1.02901	-0.023126	0.98155	0.993803
BP1026B_I1255	phosphoenolpyruvate synthase	1703.4	-0.732857	-1.66193	0.187636	-3.90574	9.39363e-05	0.00089716
BP1026B_I1256	nodulation efficiency protein D	19.9937	-0.0732597	-1.05209	0.479129	-0.152902	0.878476	0.952823
BP1026B_I1257	SPFH domain protein/band 7 family protein	109.655	-0.72971	-1.65831	0.28948	-2.52077	0.0117099	0.0529135
BP1026B_I1258	SsrA-binding protein	155.743	-0.206438	-1.15384	0.235698	-0.875856	0.381108	0.621531
BP1026B_I1259	cyclase/dehydrase superfamily	126.776	-0.513154	-1.42717	0.269536	-1.90384	0.0569307	0.178548
BP1026B_I1260	TGS domain-containing protein	4.8409	-0.17354	-1.12782	0.997949	-0.173897	0.861947	0.944162
BP1026B_I1261	integral membrane protein	25.5819	0.924669	1.89825	0.430086	2.14996	0.0315584	0.114269
BP1026B_I1262	hypothetical protein	4.62813	-0.350533	-1.27503	0.839716	-0.417443	0.676355	0.836095
BP1026B_I1263	hypothetical protein	0.730164	-0.315663	-1.24458	1.94623	-0.162192	0.871154	NA
BP1026B_I1264	hypothetical protein	1.65228	-0.282384	-1.2162	1.32413	-0.21326	0.831124	NA
BP1026B_I1265	inosine 5'-monophosphate dehydrogenase	570.623	-0.923575	-1.89681	0.226837	-4.07154	4.67027e-05	0.000486594
BP1026B_I1266	hypothetical protein	27.7396	-0.700429	-1.62499	0.475116	-1.47423	0.14042	0.329313
BP1026B_I1267	GMP synthase	406.961	-0.469958	-1.38507	0.248531	-1.89094	0.058632	0.182037
BP1026B_I1268	Integrase	37.5873	-0.0734112	-1.0522	0.402278	-0.182489	0.855199	0.939685
BP1026B_I1269	hypothetical protein	374.633	-0.777696	-1.71439	0.225243	-3.4527	0.000555014	0.00417409
BP1026B_I1270	hypothetical protein	239.021	-0.319119	-1.24757	0.298369	-1.06955	0.284824	0.519635
BP1026B_I1271	hypothetical protein	123.758	0.333993	1.2605	0.274219	1.21798	0.223232	0.44922
BP1026B_I1272	hypothetical protein	69.7215	-1.15968	-2.23408	0.546628	-2.12151	0.0338785	0.120275
BP1026B_I1273	hypothetical protein	6.12761	-0.574593	-1.48926	0.80237	-0.71612	0.473917	0.703404
BP1026B_I1274	major facilitator superfamily transporter	0.529511	-0.248797	-1.18822	2.25086	-0.110534	0.911986	NA
BP1026B_I1275	hypothetical protein	15.7806	-0.0745884	-1.05306	0.604485	-0.123392	0.901797	0.960697
BP1026B_I1276	hypothetical protein	471.151	-1.33703	-2.52631	0.3594	-3.72018	0.000199083	0.00174346
BP1026B_I1277	cytidine/deoxycytidylate deaminase family protein	5.34663	0.443128	1.35955	0.739974	0.598843	0.549278	0.759545
BP1026B_I1278	L,D-carboxypeptidase A	95.1859	0.526744	1.44067	0.379682	1.38733	0.165342	0.368731
BP1026B_I1279	GntR family transcriptional regulator	8.64352	1.21443	2.3205	0.651459	1.86417	0.0622973	0.189292
BP1026B_I1280	NCS1 nucleoside transporter family protein	2.63709	-0.0673593	-1.0478	1.06074	-0.063502	0.949367	0.979272
BP1026B_I1281	racemase	1.28136	0.0431694	1.03037	1.55013	0.027849	0.977783	NA
BP1026B_I1282	chitooligosaccharide deacetylase	7.39068	0.333556	1.26012	0.78783	0.423386	0.672013	0.835956
BP1026B_I1283	polysaccharide deacetylase family protein	82.017	1.01963	2.0274	0.378117	2.69661	0.00700496	0.0353061
BP1026B_I1284	allantoicase	75.2757	0.267231	1.2035	0.391124	0.68324	0.494455	0.722412
BP1026B_I1285	ureidoglycolate hydrolase	18.9436	0.355268	1.27922	0.455768	0.779493	0.43569	0.675066
BP1026B_I1286	hypothetical protein	65.085	-0.422086	-1.33986	0.399227	-1.05726	0.290393	0.525866
BP1026B_I1287	Transthyretin family protein	12.568	-0.386736	-1.30743	0.584659	-0.661473	0.508309	0.73339
BP1026B_I1288	transthyretin family protein	37.4852	0.324441	1.25218	0.588455	0.551343	0.581398	0.782048
BP1026B_I1289	hydroxydechloroatrazine ethylaminohydrolase	14.7729	0.319079	1.24753	0.494234	0.645602	0.518537	0.739645
BP1026B_I1290	LysR family regulatory protein	63.6104	0.125804	1.09112	0.310002	0.405818	0.684876	0.840864
BP1026B_I1291	hypothetical protein	47.6049	2.75734	6.76148	0.559258	4.93036	8.20801e-07	1.31929e-05
BP1026B_I1292	6-phosphogluconate dehydrogenase	8.48275	0.0106083	1.00738	0.610511	0.0173761	0.986137	0.99596
BP1026B_I1293	hypothetical protein	227.211	-1.21035	-2.31394	0.295618	-4.09432	4.23417e-05	0.00044645
BP1026B_I1294	large-conductance mechanosensitive channel	213.723	-0.772667	-1.70843	0.305616	-2.52823	0.011464	0.0520122
BP1026B_I1295	hypothetical protein	35.848	-0.231986	-1.17445	0.456578	-0.508096	0.611386	0.799609
BP1026B_I1296	PspA/IM30 family protein	98.5493	-0.388297	-1.30885	0.332082	-1.16928	0.242289	0.470569
BP1026B_I1297	1A family penicillin-binding protein	212.401	0.189146	1.14009	0.248011	0.762653	0.44567	0.682619
BP1026B_I1298	hypothetical protein	0.900292	1.6501	3.13855	1.95686	0.843239	0.399095	NA
BP1026B_I1299	threonine dehydratase catabolic	22.4196	0.800088	1.74121	0.415178	1.9271	0.0539675	0.171499
BP1026B_I1300	acetylornithine deacetylase	49.681	0.648722	1.56778	0.321153	2.01998	0.0433859	0.146215
BP1026B_I1301	transcription-repair coupling factor	78.6149	0.451613	1.36757	0.284388	1.58802	0.112282	0.283093
BP1026B_I1302	2-C-methyl-D-erythritol 4-phosphate cytidylyltransferase	13.9033	0.00616567	1.00428	0.538002	0.0114603	0.990856	0.996708
BP1026B_I1303	2-C-methyl-D-erythritol 2,4-cyclo diphosphate synthase	9.66698	0.919466	1.89141	0.5777	1.5916	0.111475	0.281464
BP1026B_I1304	alkyl hydroperoxide reductase D	184.851	0.104821	1.07536	0.295755	0.35442	0.723024	0.863111
BP1026B_I1305	anti-oxidant AhpCTSA family protein	4248.82	-0.938387	-1.91638	0.322427	-2.91039	0.00360983	0.0207084
BP1026B_I1306	hypothetical protein	446.592	-0.702964	-1.62785	0.330983	-2.12387	0.0336813	0.119933
BP1026B_I1307	sensor histidine kinase RisS	71.2453	0.565079	1.47947	0.286061	1.97538	0.0482252	0.15821
BP1026B_I1308	osmolarity response regulator	286.376	0.162737	1.11941	0.263898	0.616664	0.537457	0.749596
BP1026B_I1309	hypothetical protein	23.1678	-0.139235	-1.10132	0.47463	-0.293355	0.769251	0.88761
BP1026B_I1310	hypothetical protein	28.5015	-1.53938	-2.90669	0.498308	-3.08921	0.00200688	0.0125211
BP1026B_I1311	hypothetical protein	22.1694	1.0703	2.09987	0.413102	2.59088	0.00957306	0.0449757
BP1026B_I1312	twin-arginine translocation pathway signal sequence domain-containing protein	17.1116	1.27086	2.41306	0.496099	2.56171	0.0104159	0.0482112
BP1026B_I1313	phytoene synthase	22.02	1.38048	2.60355	0.41341	3.33926	0.000840032	0.00600902
BP1026B_I1315	hypothetical protein	245.027	-0.31616	-1.24501	0.266604	-1.18588	0.235669	0.463082
BP1026B_I1316	hypothetical protein	50.3346	0.300512	1.23158	0.329261	0.912686	0.361408	0.600367
BP1026B_I1317	hypothetical protein	8.81239	1.39871	2.63665	0.686455	2.03758	0.0415919	0.141741
BP1026B_I1318	PAAR motif-containing protein	21.5443	0.117281	1.08469	0.428924	0.27343	0.784522	0.897148
BP1026B_I1319	transposase B	9.32228	-0.0942823	-1.06753	0.61144	-0.154197	0.877454	0.952469
BP1026B_I1320	transposase	12.0869	-0.0483447	-1.03408	0.529123	-0.0913676	0.927201	0.970359
BP1026B_I1321	hypothetical protein	356.221	-0.604311	-1.52025	0.337451	-1.79081	0.0733234	0.21262
BP1026B_I1322	hypothetical protein	14.639	1.10795	2.15539	0.517172	2.14232	0.0321679	0.115681
BP1026B_I1323	exported avidin family protein	84.7527	1.83381	3.56476	0.488096	3.75706	0.000171922	0.00153884
BP1026B_I1324	endonuclease Nuc	5.49097	-1.79834	-3.47819	0.902689	-1.9922	0.046349	0.15368
BP1026B_I1325	histone deacetylase family protein	1.06328	-1.19781	-2.29391	1.95132	-0.613846	0.539317	NA
BP1026B_I1326	transporter	0.0869859	0.580027	1.49488	4.08047	0.142147	0.886964	NA
BP1026B_I1328	LuxR family transcriptional regulator	9.33779	0.303914	1.23449	0.654921	0.464046	0.642615	0.819512
BP1026B_I1329	2-dehydropantoate 2-reductase	6.92531	0.393947	1.31398	0.673673	0.584775	0.558699	0.767047
BP1026B_I1330	MarR family transcriptional regulator	32.5801	1.27583	2.42138	0.383697	3.32509	0.000883891	0.00621317
BP1026B_I1331	glycerate kinase	3.34848	-0.0847974	-1.06054	0.979892	-0.0865375	0.931039	0.971124
BP1026B_I1332	hypothetical protein	1.27297	-0.433592	-1.35059	1.72027	-0.252049	0.801003	NA
BP1026B_I1333	trigger factor	2701.39	-0.530433	-1.44436	0.208799	-2.5404	0.0110727	0.050673
BP1026B_I1334	ATP-dependent Clp protease proteolytic subunit	441.39	-0.360887	-1.28422	0.282533	-1.27732	0.201488	0.419031
BP1026B_I1335	ATP-dependent protease ATP-binding subunit ClpX	1579.06	-1.1666	-2.24482	0.188128	-6.20108	5.60777e-10	1.59746e-08
BP1026B_I1336	ATP-dependent protease La	2966.1	-0.810026	-1.75324	0.195561	-4.14206	3.44195e-05	0.000377255
BP1026B_I1338	Sigma 54 modulation protein YhbH	120.983	-0.835114	-1.784	0.286338	-2.91653	0.00353946	0.0204382
BP1026B_I1339	hypothetical protein	1.39537	1.80802	3.50162	1.52071	1.18893	0.234465	NA
BP1026B_I1340	hypothetical protein	12.6367	-0.0108961	-1.00758	0.560787	-0.01943	0.984498	0.995068
BP1026B_I1342	Carboxymuconolactone decarboxylase familyprotein	1.75493	-1.19243	-2.28538	1.45827	-0.817702	0.413527	0.654493
BP1026B_I1344	peptidyl-prolyl cis-trans isomerase D	665.376	0.116546	1.08414	0.328609	0.354664	0.722841	0.863111
BP1026B_I1345	hypothetical protein	0.171999	-0.189582	-1.14043	3.67652	-0.0515656	0.958875	NA
BP1026B_I1346	acyl-CoA thioesterase I	16.1903	-1.28616	-2.43878	0.596306	-2.15688	0.0310154	0.112923
BP1026B_I1347	ABC transporter ATP-binding protein	32.59	0.753166	1.68549	0.363617	2.07131	0.0383294	0.132855
BP1026B_I1348	glucose-6-phosphate isomerase	86.3807	-0.202084	-1.15036	0.288271	-0.701022	0.483289	0.71307
BP1026B_I1349	sugar kinase	2.84098	-0.129351	-1.0938	1.1012	-0.117464	0.906492	0.96202
BP1026B_I1350	D-amino acid dehydrogenase small subunit	16.3986	0.161481	1.11843	0.542228	0.297811	0.765848	0.885132
BP1026B_I1351	phosphoribosylformylglycinamidine synthase	283.418	0.182228	1.13463	0.234337	0.777632	0.436786	0.675066
BP1026B_I1352	acetyltransferase	3.96829	0.499252	1.41348	0.905745	0.551206	0.581492	0.782048
BP1026B_I1353	peptidyl-prolyl cis-trans isomerase domain-containing protein	417.25	-0.811903	-1.75553	0.209368	-3.87788	0.000105371	0.000993764
BP1026B_I1354	Cell division protein BolA	9.16797	-0.46525	-1.38056	0.614231	-0.757451	0.44878	0.685589
BP1026B_I1355	intracellular septation protein A	177.005	-0.439275	-1.35592	0.232335	-1.8907	0.0586648	0.182037
BP1026B_I1356	methionine-R-sulfoxide reductase	70.0683	-0.502807	-1.41697	0.305673	-1.64492	0.0999864	0.259925
BP1026B_I1357	hypothetical protein	58.3435	-0.150514	-1.10997	0.316458	-0.475622	0.634344	0.813293
BP1026B_I1358	long-chain-fatty-acid--CoA ligase	23.5764	0.336894	1.26303	0.403438	0.835056	0.403686	0.644919
BP1026B_I1359	fatty oxidation complex subunit alpha	134.999	-0.628642	-1.54611	0.330485	-1.90218	0.0571473	0.178908
BP1026B_I1360	pyrazinamidase/nicotinamidase	3.62238	0.449752	1.36581	1.00496	0.44753	0.654492	0.826588
BP1026B_I1361	acetyl-CoA acetyltransferase	20.0895	0.254847	1.19321	0.495274	0.514559	0.606862	0.797203
BP1026B_I1362	hypothetical protein	18.7134	0.804414	1.74644	0.450566	1.78534	0.0742057	0.214481
BP1026B_I1363	stress responsive A/B barrel domain family protein	21.1376	-0.000486572	-1.00034	0.449038	-0.00108359	0.999135	0.999877
BP1026B_I1364	thioesterase family protein	21.7359	0.491806	1.4062	0.462677	1.06296	0.287801	0.522921
BP1026B_I1365	oxidoreductase, zinc-binding dehydrogenase family protein	36.4792	0.364755	1.28766	0.347583	1.0494	0.293993	0.527905
BP1026B_I1366	esterase	29.8118	0.468829	1.38399	0.383089	1.22381	0.221023	0.44645
BP1026B_I1367	acetyltransferase	5.92262	0.251554	1.19049	0.796347	0.315884	0.75209	0.877217
BP1026B_I1368	hypothetical protein	11.0298	0.672175	1.59347	0.62627	1.0733	0.283138	0.518131
BP1026B_I1369	glycine cleavage T-protein, aminomethyl transferase	23.8625	0.512194	1.42622	0.41499	1.23423	0.217116	0.441604
BP1026B_I1370	hypothetical protein	143.09	-0.491337	-1.40575	0.3344	-1.46931	0.141749	0.331782
BP1026B_I1371	thymidylate kinase	45.0259	-0.371429	-1.29363	0.326382	-1.13802	0.255112	0.485367
BP1026B_I1372	DNA polymerase III subunit delta'	27.5022	-0.479786	-1.39454	0.396787	-1.20918	0.226595	0.452714
BP1026B_I1373	phosphinothricin acetyltransferase	17.9904	0.578128	1.49291	0.550733	1.04974	0.293836	0.527803
BP1026B_I1374	hypothetical protein	84.1644	-0.536421	-1.45037	0.295521	-1.81517	0.0694974	0.204916
BP1026B_I1375	ankyrin repeat-containing protein	129.09	-0.214028	-1.15992	0.335361	-0.6382	0.523343	0.741884
BP1026B_I1376	hypothetical protein	67.9006	0.11819	1.08537	0.336946	0.35077	0.725761	0.863984
BP1026B_I1377	mechanosensitive ion channel family protein	30.8449	0.0261614	1.0183	0.434725	0.0601791	0.952013	0.980659
BP1026B_I1378	hypothetical protein	22.8889	0.980853	1.97363	0.422176	2.32333	0.0201616	0.0817629
BP1026B_I1379	glycosyl transferase group 1 protein	45.6785	0.280199	1.21436	0.331626	0.844924	0.398153	0.63879
BP1026B_I1380	lipoprotein	1003.55	0.540932	1.45491	0.27663	1.95543	0.0505321	0.164144
BP1026B_I1381	hypothetical protein	9.78157	1.21545	2.32213	0.666083	1.82477	0.0680363	0.20151
BP1026B_I1382	phosphate starvation-inducible protein	656.873	0.233195	1.17543	0.380123	0.613472	0.539564	0.750563
BP1026B_I1383	asparaginase family protein	32.0932	0.242349	1.18292	0.445489	0.544007	0.586437	0.785093
BP1026B_I1384	LysM domain/BON superfamily protein	67.6123	0.730243	1.65892	0.532144	1.37226	0.169981	0.375582
BP1026B_I1385	2-hydroxy-3-oxopropionate reductase	2.17119	-0.610644	-1.52694	1.28865	-0.473864	0.635597	0.814503
BP1026B_I1386	hydroxypyruvate isomerase	74.1321	-0.278841	-1.21322	0.45206	-0.616822	0.537352	0.749596
BP1026B_I1387	glyoxylate carboligase	9.15236	0.847366	1.79921	0.633108	1.33842	0.180759	0.391249
BP1026B_I1388	LysR family transcriptional regulator	26.5558	-0.618059	-1.53481	0.459527	-1.34499	0.178628	0.387542
BP1026B_I1389	cytochrome c oxidase family protein	0.965699	3.02876	8.16106	1.91099	1.58491	0.112986	NA
BP1026B_I1390	Ser/Thr protein phosphatase family protein family	1.93829	0.518559	1.43252	1.22152	0.424519	0.671188	0.835956
BP1026B_I1391	RNA polymerase sigma factor	4.90373	-1.6039	-3.03964	0.930684	-1.72336	0.0848236	0.234499
BP1026B_I1392	hypothetical protein	1.2938	1.57843	2.98645	2.09962	0.75177	0.452189	NA
BP1026B_I1393	primosomal replication protein n	557.929	-0.109625	-1.07895	0.383276	-0.286022	0.774862	0.890201
BP1026B_I1394	30S ribosomal protein S18	2347.07	-0.272322	-1.20775	0.338553	-0.80437	0.421183	0.661841
BP1026B_I1395	50S ribosomal protein L9	1146.46	-0.140959	-1.10264	0.350217	-0.40249	0.687324	0.842711
BP1026B_I1396	replicative DNA helicase	155.369	0.755362	1.68806	0.292049	2.58642	0.00969774	0.0453249
BP1026B_I1397	hypothetical protein	591.052	0.374544	1.29643	0.228293	1.64063	0.100875	0.261461
BP1026B_I1398	phosphate transporter family protein	168.583	0.725487	1.65346	0.305263	2.3766	0.017473	0.0727053
BP1026B_I1399	NLP/P60 family lipoprotein	28.9302	-0.405263	-1.32433	0.468821	-0.864431	0.387351	0.628343
BP1026B_I1400	PhoH family protein	615.142	-1.10018	-2.14382	0.230449	-4.77408	1.80532e-06	2.6886e-05
BP1026B_I1401	anti-oxidant AhpCTSA family protein	93.6507	-0.515643	-1.42963	0.302304	-1.70571	0.088062	0.240053
BP1026B_I1402	polysaccharide deacetylase family protein	108.406	0.354565	1.2786	0.264746	1.33926	0.180485	0.391199
BP1026B_I1403	NAD-dependent epimerase/dehydratase family protein	458.197	-0.463533	-1.37891	0.292612	-1.58412	0.113166	0.284777
BP1026B_I1404	formyltransferase	28.2916	-0.528185	-1.44211	0.404487	-1.30581	0.191616	0.406029
BP1026B_I1405	glycosyl transferase family protein	52.152	-0.319826	-1.24818	0.423132	-0.755853	0.449737	0.685977
BP1026B_I1406	aminotransferase	131.045	-0.273761	-1.20896	0.312586	-0.875795	0.381142	0.621531
BP1026B_I1407	drug/metabolite exporter (DME) family protein	39.9874	-0.029151	-1.02041	0.365354	-0.0797884	0.936406	0.973138
BP1026B_I1408	dolichyl-phosphate-mannose-protein mannosyltransferase family protein	55.3983	-0.521009	-1.43496	0.366135	-1.423	0.154737	0.353454
BP1026B_I1409	hypothetical protein	43.561	0.390856	1.31117	0.557558	0.701014	0.483294	0.71307
BP1026B_I1410	aminotransferase AlaT	173.973	0.0280915	1.01966	0.303602	0.0925274	0.926279	0.970265
BP1026B_I1411	homoserine dehydrogenase	107.443	0.101084	1.07258	0.337432	0.299569	0.764506	0.885132
BP1026B_I1412	threonine synthase	91.8556	-0.179273	-1.13231	0.282108	-0.635478	0.525117	0.74297
BP1026B_I1413	molybdopterin biosynthesis moeA protein	54.871	0.502017	1.41619	0.36181	1.38751	0.165285	0.368731
BP1026B_I1414	molybdopterin converting factor subunit 1	5.40713	0.00703295	1.00489	0.856733	0.00820904	0.99345	0.997043
BP1026B_I1415	molybdopterin converting factor subunit 2	60.2831	0.103951	1.07471	0.296432	0.350675	0.725832	0.863984
BP1026B_I1416	hypothetical protein	21.1432	-0.596049	-1.51157	0.565936	-1.05321	0.292246	0.526273
BP1026B_I1417	transcriptional regulator	300.949	-0.16469	-1.12092	0.253736	-0.64906	0.5163	0.739248
BP1026B_I1418	ClpB heat-shock protein	1557.21	-0.335464	-1.26178	0.231444	-1.44944	0.147215	0.340551
BP1026B_I1419	ISBma2, transposase	0.173972	-0.197256	-1.14652	4.04864	-0.0487216	0.961141	NA
BP1026B_I1420	hypothetical protein	21.7653	1.42294	2.68131	0.560026	2.54084	0.0110587	0.0506528
BP1026B_I1421	hypothetical protein	14.7395	0.902995	1.86994	0.6072	1.48715	0.136976	0.324995
BP1026B_I1422	MerR family transcriptional regulator	9.56474	1.11818	2.17073	0.581242	1.92378	0.0543825	0.172402
BP1026B_I1423	carboxymuconolactone decarboxylase family protein	2.02169	-1.1405	-2.20458	1.45147	-0.785754	0.432012	0.671732
BP1026B_I1424	multidrug resistance protein	33.2917	0.136208	1.09901	0.46737	0.291435	0.770718	0.887943
BP1026B_I1425	hypothetical protein	75.3621	0.18908	1.14004	0.358272	0.527756	0.597669	0.791365
BP1026B_I1426	ISBma1, transposase	1.66211	-0.35533	-1.27928	1.48839	-0.238735	0.811311	NA
BP1026B_I1427	hypothetical protein	27.5217	0.372233	1.29435	0.450485	0.826292	0.408638	0.649549
BP1026B_I1428	hypothetical protein	11.1036	-0.233594	-1.17576	0.569211	-0.410383	0.681525	0.839413
BP1026B_I1429	MerR family transcriptional regulator	1.99638	0.185257	1.13702	1.16985	0.15836	0.874173	0.951052
BP1026B_I1430	transcription termination factor Rho	1823.05	0.145578	1.10617	0.273111	0.533035	0.594009	0.789175
BP1026B_I1431	hypothetical protein	58.7942	-0.343765	-1.26906	0.375973	-0.914336	0.360541	0.599423
BP1026B_I1432	thioredoxin 1	1493.41	-0.533869	-1.44781	0.274241	-1.94672	0.0515688	0.16666
BP1026B_I1433	DNA polymerase III subunits gamma and tau	206.121	-0.28715	-1.22023	0.228907	-1.25444	0.209681	0.431139
BP1026B_I1434	hypothetical protein	189.315	-0.657959	-1.57785	0.237787	-2.76701	0.00565728	0.0297728
BP1026B_I1435	recombination protein RecR	90.0497	-0.293172	-1.22533	0.273492	-1.07196	0.28374	0.519041
BP1026B_I1436	stationary phase survival protein SurE	121.765	0.156571	1.11464	0.25011	0.62601	0.531309	0.747534
BP1026B_I1437	CAIB/BAIF family protein	60.382	0.228898	1.17194	0.321455	0.71207	0.476421	0.705928
BP1026B_I1438	protein-L-isoaspartate O-methyltransferase	41.2012	-0.0868703	-1.06206	0.435872	-0.199302	0.842026	0.931033
BP1026B_I1439	peptidase	2309.62	-0.618177	-1.53493	0.319738	-1.93339	0.0531883	0.169842
BP1026B_I1440	RNA polymerase sigma factor RpoS	514.881	0.0195445	1.01364	0.313878	0.0622678	0.95035	0.979552
BP1026B_I1441	protein polB	171.574	0.246834	1.1866	0.300486	0.821452	0.411389	0.651696
BP1026B_I1442	endonuclease/exonuclease/phosphatase family protein	7.44399	0.68893	1.61209	0.68768	1.00182	0.316431	0.552576
BP1026B_I1443	23S rRNA 5-methyluridine methyltransferase	51.2539	0.148401	1.10834	0.358108	0.414403	0.678579	0.837445
BP1026B_I1444	hypothetical protein	491.513	-0.944047	-1.92392	0.276714	-3.41164	0.000645736	0.00472239
BP1026B_I1445	radical SAM protein	823.396	-0.409465	-1.32819	0.327919	-1.24868	0.211783	0.433768
BP1026B_I1446	nucleoside diphosphate kinase	4031.03	-0.661146	-1.58134	0.448464	-1.47425	0.140415	0.329313
BP1026B_I1447	hypothetical protein	284.335	-0.49552	-1.40983	0.291292	-1.70111	0.0889225	0.241322
BP1026B_I1448	4-hydroxy-3-methylbut-2-en-1-yl diphosphate synthase	474.236	0.283616	1.21724	0.363904	0.77937	0.435762	0.675066
BP1026B_I1449	histidyl-tRNA synthetase	387.1	-0.131827	-1.09568	0.348646	-0.378112	0.705348	0.85334
BP1026B_I1450	hypothetical protein	191.41	-0.24009	-1.18107	0.228035	-1.05286	0.292403	0.526306
BP1026B_I1451	PQQ repeat-containing protein	115.927	-0.0811744	-1.05788	0.247145	-0.328449	0.742572	0.871792
BP1026B_I1452	GTP-binding protein EngA	147.999	-0.457161	-1.37284	0.267223	-1.71078	0.0871213	0.238228
BP1026B_I1453	RNA-binding protein Hfq	4786.37	-1.28803	-2.44195	0.449954	-2.86259	0.00420188	0.0234318
BP1026B_I1454	GTP-binding protein HflX	520.499	-0.463165	-1.37856	0.36046	-1.28493	0.198817	0.414622
BP1026B_I1455	ftsH protease activity modulator HflK	462.233	-0.159828	-1.11715	0.382721	-0.417611	0.676231	0.836095
BP1026B_I1456	HflC protein	97.0958	-0.098131	-1.07039	0.39378	-0.249203	0.803204	0.908884
BP1026B_I1457	hypothetical protein	32.5966	0.241337	1.18209	0.526545	0.458341	0.646707	0.822344
BP1026B_I1458	ATP phosphoribosyltransferase regulatory subunit	148.56	0.810302	1.75358	0.629163	1.2879	0.197779	0.412948
BP1026B_I1459	adenylosuccinate synthetase	1201.97	-0.557765	-1.47199	0.276185	-2.01953	0.0434319	0.146215
BP1026B_I1460	phosphoribosyl transferase domain-containing protein	133.544	-0.670691	-1.59184	0.287701	-2.33121	0.0197425	0.0804347
BP1026B_I1461	kup system potassium uptake protein	300.761	-0.471424	-1.38648	0.344158	-1.36979	0.170752	0.376656
BP1026B_I1462	transcription accessory protein, TEX	362.025	-0.000721829	-1.0005	0.218626	-0.00330165	0.997366	0.998881
BP1026B_I1463	hypothetical protein	339.782	-0.593418	-1.50882	0.255457	-2.32297	0.0201808	0.0817781
BP1026B_I1464	hypothetical protein	285.59	-0.0886441	-1.06337	0.269965	-0.328355	0.742644	0.871792
BP1026B_I1465	ATP-dependent helicase	98.8132	-0.262895	-1.19988	0.289961	-0.906657	0.364588	0.604247
BP1026B_I1466	competence lipoprotein ComL	670.355	-0.78882	-1.72766	0.312414	-2.52492	0.0115726	0.0524598
BP1026B_I1467	ribosomal large subunit pseudouridine synthase D	22.3146	-0.404441	-1.32358	0.486656	-0.831063	0.405938	0.647144
BP1026B_I1468	hypothetical protein	32.8929	0.340622	1.2663	0.41155	0.827656	0.407865	0.648821
BP1026B_I1469	poly(R)-hydroxyalkanoic acid synthase	561.345	1.02975	2.04166	0.246829	4.1719	3.02065e-05	0.000335968
BP1026B_I1470	acetyl-CoA acetyltransferase	799.425	0.18521	1.13698	0.311656	0.594276	0.552327	0.761967
BP1026B_I1471	acetyacetyl-CoA reductase	1806.85	-0.385434	-1.30625	0.318326	-1.21081	0.225966	0.451933
BP1026B_I1472	hypothetical protein	2468.09	-0.0327999	-1.023	0.267332	-0.122694	0.90235	0.960697
BP1026B_I1474	30S ribosomal protein S12 methylthiotransferase	90.4672	0.00432724	1.003	0.305338	0.014172	0.988693	0.996233
BP1026B_I1475	carbohydrate kinase	21.0442	0.32598	1.25352	0.418548	0.778837	0.436076	0.675066
BP1026B_I1476	beta-ketothiolase	61.9861	-0.509751	-1.4238	0.381461	-1.33631	0.181447	0.392454
BP1026B_I1477	hypothetical protein	15.2312	0.263136	1.20008	0.591991	0.444494	0.656686	0.82774
BP1026B_I1478	cystathionine beta-lyase	116.188	0.626884	1.54423	0.302502	2.07233	0.0382349	0.132615
BP1026B_I1479	phosphoserine phosphatase	25.6762	-0.139933	-1.10185	0.479805	-0.291647	0.770557	0.887943
BP1026B_I1480	hypothetical protein	1.49989	-0.841607	-1.79205	1.47946	-0.568863	0.569449	NA
BP1026B_I1481	hypothetical protein	294.939	-0.875203	-1.83427	0.333234	-2.62639	0.00862958	0.0416151
BP1026B_I1482	hypothetical protein	10.1592	-0.0460437	-1.03243	0.584209	-0.0788138	0.937181	0.97356
BP1026B_I1483	ABC transporter ATP-binding protein	4.35802	-1.1131	-2.1631	0.909298	-1.22413	0.220903	0.446379
BP1026B_I1484	AsmA family protein	615.35	0.710884	1.63681	0.628992	1.1302	0.258394	0.489315
BP1026B_I1485	ABC transporter ATP-binding protein	810.137	0.195506	1.14513	0.317491	0.615785	0.538036	0.750206
BP1026B_I1486	hypothetical protein	716.063	2.97401	7.8572	0.282223	10.5378	5.78139e-26	8.96456e-24
BP1026B_I1487	aldehyde dehydrogenase	151.39	0.782273	1.71984	0.343181	2.27948	0.0226386	0.088408
BP1026B_I1488	hypothetical protein	4.48192	0.385706	1.3065	0.809209	0.476646	0.633614	0.813175
BP1026B_I1489	2-nitropropane dioxygenase	142.438	0.123088	1.08906	0.306783	0.40122	0.688258	0.843052
BP1026B_I1490	outer membrane protein W	2513.64	-0.257527	-1.19543	0.335413	-0.767789	0.442613	0.679515
BP1026B_I1491	hypothetical protein	81.7184	0.815352	1.75973	0.511591	1.59376	0.11099	0.280913
BP1026B_I1492	manganese transport protein	3.24281	2.8202	7.06261	1.10434	2.55375	0.0106571	0.0491979
BP1026B_I1493	putrescine-binding periplasmic protein	1267.07	-0.229238	-1.17222	0.302398	-0.758067	0.448411	0.685224
BP1026B_I1494	putrescine ABC transporter ATP-binding protein	50.8237	0.374514	1.2964	0.446008	0.839702	0.401076	0.642862
BP1026B_I1495	putrescine transport system permease	84.0888	0.112062	1.08077	0.336192	0.333328	0.738887	0.87125
BP1026B_I1496	putrescine transport system permease	76.2814	0.723296	1.65095	0.4686	1.54352	0.122704	0.301442
BP1026B_I1497	hypothetical protein	12.3771	1.66844	3.1787	0.670076	2.48992	0.0127771	0.0569887
BP1026B_I1498	hypothetical protein	60.1033	1.19548	2.29021	0.36545	3.27126	0.00107068	0.00727403
BP1026B_I1499	metallo-beta-lactamase family protein	189.988	1.41437	2.66543	0.386216	3.66211	0.000250148	0.00210667
BP1026B_I1500	sigma-54 dependent transcriptional regulator	3.14946	0.398951	1.31855	0.971934	0.410471	0.68146	0.839413
BP1026B_I1501	hypothetical protein	3.80943	-0.632351	-1.55009	0.961546	-0.657639	0.51077	0.734327
BP1026B_I1502	transcriptional regulator	1.25126	0.128571	1.09321	1.65927	0.0774867	0.938236	NA
BP1026B_I1503	hypothetical protein	1.51538	-0.0209999	-1.01466	1.37567	-0.0152652	0.987821	NA
BP1026B_I1504	MerR family transcriptional regulator	24.4137	-0.0996382	-1.0715	0.446982	-0.222913	0.823603	0.920508
BP1026B_I1505	hypothetical protein	1.2979	1.0863	2.12329	1.64122	0.661889	0.508042	NA
BP1026B_I1506	RND efflux system outer membrane lipoprotein	31.6198	-0.203543	-1.15152	0.471118	-0.432043	0.66571	0.833244
BP1026B_I1507	AcrB/AcrD/AcrF family protein	133.618	-0.403407	-1.32263	0.260867	-1.54641	0.122006	0.300286
BP1026B_I1508	RND family efflux transporter MFP subunit	52.9063	0.0936423	1.06706	0.325281	0.287882	0.773437	0.889841
BP1026B_I1509	TetR family transcriptional regulator	249.39	-0.588779	-1.50397	0.271184	-2.17114	0.0299207	0.11011
BP1026B_I1510	voltage-gated ClC-type chloride channel ClcB	33.3881	-0.122672	-1.08875	0.380311	-0.322558	0.74703	0.874935
BP1026B_I1511	hypothetical protein	3.07164	-1.21488	-2.32122	1.14859	-1.05772	0.290184	0.525866
BP1026B_I1512	LysR family transcriptional regulator	15.5718	1.51703	2.86201	0.480523	3.15703	0.00159384	0.0102098
BP1026B_I1513	hypothetical protein	7.76301	1.42321	2.68182	0.731111	1.94665	0.0515771	0.16666
BP1026B_I1514	AP endonuclease	4.08753	1.16996	2.25006	1.01362	1.15424	0.248401	0.478295
BP1026B_I1515	2-dehydro-3-deoxygluconokinase	7.38392	-0.723623	-1.65132	0.732151	-0.988352	0.32298	0.559748
BP1026B_I1516	major facilitator family transporter	49.6915	-1.05856	-2.08285	0.36743	-2.88097	0.00396452	0.0223062
BP1026B_I1517	2-ketogluconate reductase	10.282	0.691854	1.61536	0.679497	1.01818	0.30859	0.543928
BP1026B_I1518	LacI family transcriptional regulator	287.368	2.81951	7.05924	0.324005	8.70207	3.25892e-18	2.41986e-16
BP1026B_I1519	hypothetical protein	81.3216	2.20904	4.62368	0.405963	5.44149	5.28374e-08	1.11877e-06
BP1026B_I1520	hypothetical protein	20.016	1.92531	3.79818	0.482574	3.98967	6.61662e-05	0.000663172
BP1026B_I1521	hypothetical protein	11.7682	1.1652	2.24264	0.727863	1.60085	0.10941	0.277579
BP1026B_I1522	hypothetical protein	36.8018	0.386584	1.30729	0.529544	0.730032	0.465371	0.696286
BP1026B_I1523	hypothetical protein	12.3223	-0.176782	-1.13036	0.666023	-0.265429	0.790679	0.901289
BP1026B_I1524	nonribosomal peptide synthetase	5.8011	3.84471	14.3672	1.03627	3.71013	0.000207154	0.00180515
BP1026B_I1525	AsnC family transcriptional regulator	23.8115	0.794472	1.73444	0.395301	2.00979	0.0444536	0.149178
BP1026B_I1526	hypothetical protein	39.9833	1.98949	3.97096	0.502019	3.96298	7.40204e-05	0.00073215
BP1026B_I1527	hypothetical protein	42.1631	1.72478	3.3053	0.410142	4.20533	2.60706e-05	0.000295578
BP1026B_I1528	saccharopine dehydrogenase	352.577	1.44344	2.71968	0.330327	4.36972	1.24404e-05	0.000154683
BP1026B_I1529	shikimate kinase	35.0851	0.965752	1.95308	0.368108	2.62356	0.00870166	0.0418569
BP1026B_I1530	cyd operon protein YbgT	10.9036	1.20446	2.30451	0.627523	1.91939	0.054935	0.173736
BP1026B_I1531	magnesium and cobalt transport protein CorA	73.2139	0.25645	1.19454	0.287703	0.891371	0.37273	0.612351
BP1026B_I1532	YciI-like protein	3.91168	0.481517	1.39621	0.931483	0.516935	0.605201	0.796772
BP1026B_I1533	lipoprotein	1.13062	-0.22106	-1.16559	1.7084	-0.129396	0.897044	NA
BP1026B_I1534	hypothetical protein	5.69525	0.285431	1.21877	0.811562	0.351706	0.725058	0.863859
BP1026B_I1537	mechanosensitive ion channel family protein	2.74928	0.325951	1.25349	1.10233	0.295693	0.767465	0.885923
BP1026B_I1538	transcriptional regulator NosR	3.45332	1.78357	3.44277	0.94433	1.88871	0.0589302	0.182753
BP1026B_I1539	cytochrome c family protein	0.307593	1.51948	2.86688	3.08505	0.492531	0.622344	NA
BP1026B_I1540	hypothetical protein	0.12208	0.580027	1.49488	4.08047	0.142147	0.886964	NA
BP1026B_I1541	hypothetical protein	0.185513	2.47844	5.57294	4.07683	0.607933	0.543232	NA
BP1026B_I1542	hypothetical protein	0.6166	2.35975	5.1328	2.28679	1.0319	0.302117	NA
BP1026B_I1543	hypothetical protein	0.209066	-0.405476	-1.32453	3.46319	-0.117082	0.906795	NA
BP1026B_I1544	ABC transporter ATP-binding protein	0.750118	0.308785	1.23866	1.89843	0.162653	0.870791	NA
BP1026B_I1545	copper ABC transporter periplasmic copper-binding protein	2.55313	0.0307896	1.02157	1.09677	0.028073	0.977604	0.99114
BP1026B_I1546	nitrous-oxide reductase	24.8127	-0.194561	-1.14438	0.431966	-0.450409	0.652416	0.825843
BP1026B_I1548	ABC transporter ATP-binding protein	0.965596	0.255859	1.19405	1.77966	0.143769	0.885683	NA
BP1026B_I1549	ApbE family protein	0.665105	0.686991	1.60992	1.99463	0.344421	0.73053	NA
BP1026B_I1550	ABC transporter membrane protein	0.948239	1.24421	2.36888	2.0509	0.606663	0.544075	NA
BP1026B_I1551	methyl-accepting chemotaxis transmembrane protein	3.94118	1.24307	2.36702	0.953048	1.30431	0.192127	0.406155
BP1026B_I1552	hypothetical protein	0.185513	2.47844	5.57294	4.07683	0.607933	0.543232	NA
BP1026B_I1554	dihydroxyacetone kinase	4.46809	-0.543389	-1.45739	0.869873	-0.624676	0.532184	0.74778
BP1026B_I1555	hypothetical protein	4.84003	1.54082	2.9096	0.899252	1.71345	0.0866301	0.237868
BP1026B_I1556	Rieske (2Fe-2S) domain-containing protein	2.4295	2.8862	7.3932	1.29385	2.23071	0.0257005	0.0972671
BP1026B_I1557	sodium/hydrogen exchanger	7.93403	2.41816	5.34488	0.78607	3.07626	0.00209612	0.01294
BP1026B_I1558	alkylhalidase	40.5019	2.97385	7.85628	0.503956	5.90101	3.61292e-09	9.20159e-08
BP1026B_I1559	hypothetical protein	171.389	3.53744	11.6111	0.569328	6.21335	5.18652e-10	1.49417e-08
BP1026B_I1560	hypothetical protein	12.9063	1.03859	2.05422	0.51422	2.01974	0.0434106	0.146215
BP1026B_I1562	Alcohol dehydrogenase	12.2187	5.98722	63.4355	1.15229	5.19591	2.03718e-07	3.71626e-06
BP1026B_I1564	hypothetical protein	4087.44	1.90023	3.73274	0.349853	5.43151	5.58777e-08	1.17835e-06
BP1026B_I1565	polyhydroxyalkanoate depolymerase domain-containing protein	430.609	1.63735	3.11093	0.265731	6.16167	7.19832e-10	1.99734e-08
BP1026B_I1567	hypothetical protein	86.4696	1.31431	2.48684	0.264109	4.97641	6.47759e-07	1.0739e-05
BP1026B_I1568	hypothetical protein	12.4209	1.84641	3.59604	0.869412	2.12375	0.0336914	0.119933
BP1026B_I1569	fimbrial subunit	16.3348	0.672325	1.59364	0.469863	1.4309	0.15246	0.349161
BP1026B_I1570	fimbrial chaperone protein	7.11713	0.591909	1.50724	0.733769	0.806669	0.419857	0.660597
BP1026B_I1571	outer membrane usher protein	15.2823	0.948027	1.92923	0.53679	1.7661	0.0773788	0.220273
BP1026B_I1572	type-1 fimbrial protein, A subunit	12.0971	1.18004	2.26583	0.521114	2.26446	0.0235457	0.0906908
BP1026B_I1573	hypothetical protein	0.173972	-0.197256	-1.14652	4.04864	-0.0487216	0.961141	NA
BP1026B_I1574	hypothetical protein	6.85934	-2.32477	-5.00987	0.928237	-2.5045	0.0122623	0.0550187
BP1026B_I1575	outer membrane protein	50.5941	-1.89277	-3.71346	0.370912	-5.10301	3.34296e-07	5.81653e-06
BP1026B_I1576	hypothetical protein	29.849	-2.36114	-5.13777	0.540943	-4.36487	1.27201e-05	0.000157418
BP1026B_I1577	DNA-binding response regulator	18.5565	-1.27241	-2.41565	0.484078	-2.62852	0.00857566	0.0414019
BP1026B_I1578	two-component regulatory system, sensor kinase protein	60.2583	-0.334535	-1.26097	0.31761	-1.05329	0.292208	0.526273
BP1026B_I1579	EAL domain-containing protein	9.13436	-1.64542	-3.12838	0.692869	-2.37479	0.0175592	0.0729488
BP1026B_I1580	hypothetical protein	5.54981	-0.114023	-1.08224	0.80958	-0.140842	0.887995	0.955637
BP1026B_I1581	H-NS histone family protein	4.80571	-0.82063	-1.76618	0.859438	-0.954845	0.339656	0.577076
BP1026B_I1582	putative lipase	86.4911	1.81807	3.5261	0.338114	5.3771	7.56971e-08	1.5548e-06
BP1026B_I1583	hypothetical protein	0.710237	-2.17375	-4.51194	1.97995	-1.09788	0.272258	NA
BP1026B_I1584	hypothetical protein	1.30948	0.0368305	1.02586	1.83828	0.0200353	0.984015	NA
BP1026B_I1585	Putative bacteriophage gp31 protein	5.52792	-0.548678	-1.46274	0.828126	-0.662553	0.507617	0.732992
BP1026B_I1587	GntR family transcriptional regulator	92.8	-0.498953	-1.41319	0.266477	-1.8724	0.0611509	0.187217
BP1026B_I1588	peptide synthase	155.509	2.44901	5.46043	0.356441	6.87074	6.38683e-12	2.4051e-10
BP1026B_I1589	alpha/beta fold family hydrolase	4.76178	-0.546857	-1.4609	0.934642	-0.585098	0.558482	0.766949
BP1026B_I1590	nitrilotriacetate monooxygenase	9.63562	0.142698	1.10397	0.594573	0.24	0.81033	0.913471
BP1026B_I1591	glucose-6-phosphate dehydrogenase	65.3035	-0.363429	-1.28648	0.305412	-1.18996	0.23406	0.461377
BP1026B_I1592	aldehyde dehydrogenase	39.8967	-0.988091	-1.98356	0.366154	-2.69857	0.00696388	0.0351326
BP1026B_I1593	NIPSNAP family protein	9.11531	-0.816803	-1.7615	0.636641	-1.28299	0.199496	0.415709
BP1026B_I1594	ABC transporter substrate-binding protein	9.77526	0.221087	1.16561	0.607491	0.363934	0.715907	0.858821
BP1026B_I1595	ABC transporter permease	12.8213	-0.363956	-1.28695	0.563691	-0.645666	0.518495	0.739645
BP1026B_I1596	putrescine ABC transporter permease	6.74152	-0.501971	-1.41615	0.743506	-0.675141	0.499586	0.725917
BP1026B_I1597	spermidine/putrescine ABC transporter ATP-binding protein	9.02873	0.571794	1.48637	0.587628	0.973055	0.330526	0.568286
BP1026B_I1598	GntR family transcriptional regulator	1.62141	-0.654077	-1.57361	1.47253	-0.444185	0.656909	NA
BP1026B_I1599	succinate-semialdehyde dehydrogenase	11.3571	0.223279	1.16738	0.534941	0.41739	0.676393	0.836095
BP1026B_I1600	outer membrane porin	5.81742	1.79275	3.46475	0.791143	2.26603	0.0234497	0.0905692
BP1026B_I1601	hypothetical protein	3.89934	0.455362	1.37113	0.862835	0.527752	0.597672	0.791365
BP1026B_I1602	hypothetical protein	6.94436	0.252145	1.19098	0.797123	0.316318	0.751761	0.877064
BP1026B_I1603	H-NS histone family protein	12.7408	1.03407	2.0478	0.564161	1.83294	0.066812	0.199002
BP1026B_I1604	ompA family protein	16.3656	2.17532	4.51687	0.590458	3.68413	0.000229488	0.00196406
BP1026B_I1605	outer membrane protein	16.8751	1.06161	2.08727	0.572494	1.85437	0.0636865	0.19241
BP1026B_I1606	cable pili-associated 22 kDa adhesin protein	62.0264	0.532698	1.44663	0.302052	1.7636	0.0777997	0.220675
BP1026B_I1607	hypothetical protein	3.92925	0.521666	1.43561	0.973293	0.535981	0.591972	0.788171
BP1026B_I1608	sulfotransferase domain-containing protein	2.44816	-0.0519309	-1.03665	1.22373	-0.0424367	0.966151	0.986548
BP1026B_I1609	ABC transporter ATP-binding protein/permease	18.6433	0.755035	1.68767	0.453741	1.66402	0.0961079	0.253044
BP1026B_I1610	HlyD family secretion protein	25.4428	-0.278043	-1.21255	0.491008	-0.566269	0.571211	0.774187
BP1026B_I1611	hypothetical protein	50.4295	0.775075	1.71128	0.434852	1.78239	0.0746862	0.215279
BP1026B_I1612	hypothetical protein	6.41578	0.31985	1.2482	0.718984	0.444863	0.656419	0.82774
BP1026B_I1613	Adenylylsulfate kinase	10.862	0.142016	1.10345	0.557381	0.254791	0.798885	0.906886
BP1026B_I1614	hypothetical protein	1.47631	1.11387	2.16425	1.74673	0.637687	0.523678	NA
BP1026B_I1615	hypothetical protein	0.416158	-1.3945	-2.62898	2.38078	-0.585734	0.558054	NA
BP1026B_I1616	hypothetical protein	6.67513	-1.8497	-3.60425	0.879137	-2.10399	0.0353791	0.124761
BP1026B_I1617	DNA-binding response regulator	21.5326	-0.806677	-1.74918	0.505483	-1.59585	0.110522	0.279995
BP1026B_I1618	putative transposase	0.752091	0.303515	1.23415	1.89827	0.15989	0.872967	NA
BP1026B_I1619	hypothetical protein	5.34443	-0.210957	-1.15746	0.874406	-0.241257	0.809356	0.913422
BP1026B_I1620	hypothetical protein	4.79042	-1.19357	-2.28718	0.920397	-1.2968	0.1947	0.409438
BP1026B_I1621	hypothetical protein	30.1198	-0.300918	-1.23193	0.383103	-0.785477	0.432174	0.671732
BP1026B_I1622	integrase catalytic subunit	8.76602	-1.2537	-2.38452	0.671921	-1.86585	0.0620628	0.188694
BP1026B_I1623	outer membrane porin	10.5384	-1.8438	-3.58955	0.682798	-2.70036	0.00692641	0.034977
BP1026B_I1624	Is2000 transposase	1.96294	-1.41889	-2.67379	1.36785	-1.03731	0.299591	0.534063
BP1026B_I1625	phenylalanine and histidine ammonia-lyase	2.8884	-1.24937	-2.37738	1.18563	-1.05376	0.291993	0.526273
BP1026B_I1626	major facilitator family transporter	1.32145	0.0186064	1.01298	1.66734	0.0111593	0.991096	NA
BP1026B_I1627	urocanate hydratase	4.17427	-0.702592	-1.62743	0.924913	-0.75963	0.447476	0.684159
BP1026B_I1628	hypothetical protein	1.53721	-1.98454	-3.95735	1.58954	-1.2485	0.211849	NA
BP1026B_I1629	LysR family transcriptional regulator	11.4101	-1.22959	-2.345	0.62176	-1.9776	0.0479741	0.157582
BP1026B_I1630	allantoinase	0.623251	-1.97904	-3.94231	2.10525	-0.940051	0.347192	NA
BP1026B_I1631	allantoate amidohydrolase	2.97025	0.741683	1.67213	1.02413	0.724208	0.468938	0.699559
BP1026B_I1632	hypothetical protein	2.72517	1.1219	2.17633	1.18145	0.949591	0.34232	0.579765
BP1026B_I1633	transposase	2.41701	-0.591823	-1.50715	1.15291	-0.513329	0.607721	0.797587
BP1026B_I1635	RNA polymerase sigma factor	108.976	0.445117	1.36142	0.320465	1.38897	0.164841	0.368082
BP1026B_I1636	hypothetical protein	11.8636	0.470081	1.38519	0.548379	0.85722	0.391323	0.632451
BP1026B_I1637	hypothetical protein	19.7961	-0.268488	-1.20455	0.456323	-0.588374	0.556281	0.765212
BP1026B_I1638	hypothetical protein	5.17401	-1.4726	-2.77522	0.871775	-1.6892	0.0911817	0.245012
BP1026B_I1639	hypothetical protein	6.26232	0.286554	1.21972	0.72516	0.39516	0.692725	0.845831
BP1026B_I1640	hypothetical protein	6.25001	-0.0404845	-1.02846	0.780106	-0.0518962	0.958611	0.98304
BP1026B_I1641	Putative signal peptide protein	6.945	-1.56131	-2.95121	0.798088	-1.95631	0.0504288	0.164104
BP1026B_I1642	putative insertion element protein	6.40966	1.24272	2.36644	0.743498	1.67145	0.0946336	0.250582
BP1026B_I1643	hypothetical protein	3.13303	-1.44675	-2.72594	1.14367	-1.26501	0.205869	0.42529
BP1026B_I1644	hypothetical protein	29.8292	-0.695143	-1.61904	0.412865	-1.68371	0.0922386	0.246395
BP1026B_I1645	recombinase	4.94656	0.230396	1.17316	0.787117	0.292709	0.769745	0.887791
BP1026B_I1646	hypothetical protein	2.317	-0.805398	-1.74763	1.29305	-0.622865	0.533373	0.748057
BP1026B_I1647	hypothetical protein	0.258985	-0.765132	-1.69953	3.17643	-0.240878	0.80965	NA
BP1026B_I1649	DNA invertase	13.5272	0.489414	1.40387	0.508363	0.962725	0.335686	0.573246
BP1026B_I1650	transposase	42.6775	-1.53901	-2.90594	0.373759	-4.11764	3.82766e-05	0.000408491
BP1026B_I1651	hypothetical protein	1.36334	-0.155624	-1.1139	1.5926	-0.0977165	0.922157	NA
BP1026B_I1652	hypothetical protein	3.79694	-0.409413	-1.32814	1.08247	-0.378219	0.705268	0.85334
BP1026B_I1653	hypothetical protein	0.861967	-2.49475	-5.63629	2.1776	-1.14564	0.251944	NA
BP1026B_I1654	hemagluttinin motif-containing protein	45.0585	-0.082538	-1.05888	0.351465	-0.23484	0.814333	0.915192
BP1026B_I1655	hypothetical protein	25.8871	0.252088	1.19093	0.426777	0.590679	0.554736	0.764107
BP1026B_I1656	putative HNS-like protein	37.1899	-1.41994	-2.67574	0.402976	-3.52363	0.000425685	0.00331004
BP1026B_I1657	hypothetical protein	2.81046	-0.419409	-1.33738	1.1994	-0.349682	0.726577	0.864676
BP1026B_I1658	hypothetical protein	2.98615	0.189826	1.14063	1.01355	0.187289	0.851434	0.937454
BP1026B_I1659	galactose oxidase	219.966	-0.519504	-1.43346	0.27663	-1.87798	0.0603844	0.185301
BP1026B_I1660	hypothetical protein	22.9124	-0.566157	-1.48057	0.46486	-1.21791	0.223259	0.44922
BP1026B_I1661	non-ribosomal peptide synthetase	26.8986	-1.91798	-3.77894	0.504749	-3.79987	0.000144772	0.0013182
BP1026B_I1662	hypothetical protein	61.7947	0.285199	1.21858	0.310943	0.917206	0.359035	0.597673
BP1026B_I1663	peptidase	23.8175	1.15392	2.22518	0.441442	2.61399	0.00894921	0.0428133
BP1026B_I1664	carbamoyl transferase	296.497	1.03995	2.05615	0.287062	3.62273	0.000291512	0.00240509
BP1026B_I1665	hypothetical protein	799.367	1.04161	2.05852	0.24246	4.29601	1.73897e-05	0.00020836
BP1026B_I1666	ribosomal-protein-serine acetyltransferase	52.5067	0.445822	1.36209	0.341245	1.30646	0.191397	0.406029
BP1026B_I1667	Beta-eliminating lyase	65.7554	0.519419	1.43338	0.331823	1.56535	0.117501	0.291513
BP1026B_I1668	argininosuccinate lyase	353.856	1.02757	2.03858	0.248122	4.14137	3.45235e-05	0.000377303
BP1026B_I1669	cysteine synthase	152.154	0.875215	1.83428	0.255121	3.43058	0.000602285	0.00447849
BP1026B_I1670	hypothetical protein	33.0287	0.915082	1.88568	0.395125	2.31593	0.020562	0.0825613
BP1026B_I1671	hypothetical protein	138.029	0.956923	1.94117	0.353706	2.70542	0.00682173	0.0346154
BP1026B_I1672	kinase	191.029	0.973425	1.9635	0.240486	4.04774	5.17139e-05	0.000536685
BP1026B_I1673	argininosuccinate lyase	374.052	0.797407	1.73797	0.243827	3.27038	0.00107402	0.00728729
BP1026B_I1674	argininosuccinate synthase	817.119	0.62807	1.5455	0.278272	2.25704	0.0240058	0.092311
BP1026B_I1675	nonribosomal peptide synthetase	1019.24	0.730945	1.65973	0.441196	1.65674	0.0975726	0.25554
BP1026B_I1676	hypothetical protein	990.601	0.306273	1.23651	0.237197	1.29122	0.196628	0.411522
BP1026B_I1677	histidinol-phosphate aminotransferase	363.651	1.16058	2.23548	0.210606	5.51068	3.57441e-08	7.78691e-07
BP1026B_I1678	JmjC domain-containing protein	2041.16	0.75958	1.693	0.231272	3.28436	0.00102216	0.00701669
BP1026B_I1679	mbtH-like protein	713.564	0.0501638	1.03538	0.257	0.19519	0.845244	0.933062
BP1026B_I1681	syringopeptin synthetase C	21.0094	0.980652	1.97336	0.557806	1.75805	0.0787389	0.222341
BP1026B_I1682	outer membrane protein	2.95891	1.01876	2.02617	1.07847	0.944629	0.344849	0.582519
BP1026B_I1683	AraC family transcriptional regulator	2.10083	0.601936	1.51775	1.20321	0.500277	0.61688	0.802614
BP1026B_I1684	transmembrane protein	1.1096	0.284686	1.21815	1.62973	0.174683	0.861329	NA
BP1026B_I1685	chemotaxis protein CheW2	1.2438	-0.391478	-1.31174	1.71752	-0.227933	0.819699	NA
BP1026B_I1686	methyl-accepting chemotaxis protein	6.76897	-0.51237	-1.42639	0.703082	-0.728748	0.466156	0.697184
BP1026B_I1687	hypothetical protein	1.36028	1.8808	3.68279	1.52097	1.23658	0.216244	NA
BP1026B_I1688	hypothetical protein	14.8855	3.55676	11.7677	0.678702	5.24054	1.60111e-07	3.11059e-06
BP1026B_I1689	AMP-binding protein	24.3095	2.54409	5.83239	0.547325	4.64822	3.34807e-06	4.77055e-05
BP1026B_I1690	EmrB/QacA family drug resistance transporter	16.3483	1.95948	3.88922	0.522271	3.75185	0.000175536	0.00156586
BP1026B_I1691	ubiquinone/menaquinone biosynthesis methyltransferase	45.1343	0.538168	1.45213	0.361067	1.49049	0.136095	0.323486
BP1026B_I1692	ABC transporter permease	7.16538	-0.265792	-1.2023	0.761919	-0.348845	0.727205	0.865228
BP1026B_I1693	ABC transporter substrate-binding protein	29.9627	0.655301	1.57494	0.4173	1.57034	0.116337	0.289203
BP1026B_I1694	ABC transporter ATP-binding protein	2.61534	0.151838	1.11098	1.19148	0.127436	0.898595	0.959714
BP1026B_I1695	ABC transporter permease	7.41636	0.0494837	1.03489	0.700069	0.070684	0.943649	0.977199
BP1026B_I1696	hypothetical protein	16.6267	-2.08087	-4.23064	0.635813	-3.27278	0.00106496	0.00726142
BP1026B_I1697	hypothetical protein	1137.8	-3.8942	-14.8686	0.359389	-10.8356	2.33395e-27	4.40702e-25
BP1026B_I1698	arginine/ornithine antiporter	689.747	-3.09648	-8.5533	0.304238	-10.1778	2.49043e-24	3.45514e-22
BP1026B_I1699	arginine deiminase	659.771	-2.36141	-5.13872	0.244056	-9.67568	3.82546e-22	4.20163e-20
BP1026B_I1700	ornithine carbamoyltransferase	1254.79	-2.04357	-4.12265	0.204156	-10.0098	1.37963e-23	1.73176e-21
BP1026B_I1701	carbamate kinase	451.198	-1.60604	-3.04416	0.277113	-5.79564	6.80606e-09	1.66118e-07
BP1026B_I1702	LysR family transcriptional regulator	6.70142	-1.12571	-2.18209	0.861677	-1.30642	0.191411	0.406029
BP1026B_I1703	short-chain dehydrogenase	24.1655	-0.109426	-1.0788	0.419633	-0.260765	0.794274	0.903763
BP1026B_I1704	PduO protein	1.6538	1.3455	2.54119	1.39305	0.965867	0.334111	NA
BP1026B_I1705	glutathione S-transferase	36.4949	0.0279259	1.01955	0.407138	0.0685908	0.945315	0.977772
BP1026B_I1707	putative extracellular ligand binding protein	2.79558	-0.688202	-1.61127	1.06171	-0.648199	0.516856	0.739248
BP1026B_I1708	MarR family transcriptional regulator	11.5684	0.127503	1.0924	0.65247	0.195416	0.845067	0.933062
BP1026B_I1709	major facilitator family transporter	12.8715	1.4408	2.7147	0.537079	2.68265	0.00730415	0.0363965
BP1026B_I1710	fenI protein	22.7382	-0.00596897	-1.00415	0.459394	-0.0129932	0.989633	0.996437
BP1026B_I1711	precorrin-4 C(11)-methyltransferase	16.3941	0.673868	1.59534	0.479131	1.40644	0.159594	0.360798
BP1026B_I1712	cobalt-precorrin-6x reductase	1.41931	-0.26419	-1.20096	1.62082	-0.162998	0.87052	NA
BP1026B_I1713	cobalt-precorrin-6A synthase	4.97676	0.61791	1.53465	0.775464	0.796826	0.425552	0.665138
BP1026B_I1714	hypothetical protein	4.84306	-0.220497	-1.16514	0.806957	-0.273245	0.784665	0.897148
BP1026B_I1715	precorrin-6Y C5,15-methyltransferase	3.34925	-0.406494	-1.32546	1.1825	-0.343757	0.731029	0.866843
BP1026B_I1716	precorrin-3B synthase	2.99058	0.677475	1.59934	1.34066	0.505329	0.613328	0.800215
BP1026B_I1717	precorrin-8X methylmutase	1.3168	1.30216	2.46597	1.49492	0.871054	0.383725	NA
BP1026B_I1718	precorrin-2 C(20)-methyltransferase	12.1403	0.955081	1.93869	0.523241	1.82532	0.0679531	0.201377
BP1026B_I1719	precorrin-3b C17-methyltransferase	4.80022	0.877275	1.8369	0.810706	1.08211	0.279203	0.514131
BP1026B_I1720	glycosyl hydrolase family protein	143.615	0.736934	1.66663	0.342542	2.15137	0.0314471	0.113944
BP1026B_I1721	hypothetical protein	21.8907	0.812352	1.75607	0.42194	1.92528	0.0541943	0.171909
BP1026B_I1722	carboxylesterase	5.54126	0.116056	1.08377	0.73799	0.15726	0.87504	0.951374
BP1026B_I1723	hypothetical protein	3.79654	1.13479	2.19587	1.00879	1.1249	0.260632	0.491565
BP1026B_I1724	magnesium chelatase subunit ChII	12.6758	0.79286	1.73251	0.518696	1.52856	0.126373	0.30805
BP1026B_I1725	cobaltochelatase subunit CobN	48.4932	0.484859	1.39945	0.313764	1.5453	0.122274	0.300665
BP1026B_I1726	cobalamin biosynthesis protein CobW	27.6489	0.177764	1.13113	0.377277	0.471176	0.637515	0.815771
BP1026B_I1727	high affinity nickel transporter	33.8978	0.18118	1.13381	0.383755	0.472125	0.636838	0.815301
BP1026B_I1728	cobalamin biosynthesis protein CbiG	1.35014	2.11539	4.33307	1.60519	1.31784	0.187556	NA
BP1026B_I1729	cob(I)yrinic acid a,c-diamide adenosyltransferase	27.7986	-0.0178526	-1.01245	0.390422	-0.0457265	0.963528	0.985015
BP1026B_I1730	cobyrinic acid A,C-diamide synthase	12.3814	0.95509	1.9387	0.591176	1.61558	0.106186	0.272018
BP1026B_I1731	pyoverdine synthetase F	36.3312	1.80883	3.50358	0.505531	3.57807	0.000346136	0.0027649
BP1026B_I1732	TonB-dependent siderophore receptor	111.129	1.76254	3.39295	0.436719	4.03587	5.4401e-05	0.00056016
BP1026B_I1733	l-ornithine 5-monooxygenase	221.751	2.86286	7.27456	0.423854	6.75435	1.43479e-11	5.25291e-10
BP1026B_I1734	pyoverdine synthetase D	50.3345	2.59512	6.04238	0.428593	6.05497	1.40447e-09	3.75855e-08
BP1026B_I1735	siderophore malleobactin non-ribosomal peptide synthetase MbaJ	69.09	2.60858	6.09903	0.403796	6.46014	1.04607e-10	3.42538e-09
BP1026B_I1736	cyclic peptide ABC transporter ATP-binding protein	58.2233	2.17066	4.50229	0.36603	5.93028	3.02412e-09	7.85377e-08
BP1026B_I1737	hypothetical protein	10.4606	1.3181	2.49338	0.618024	2.13277	0.0329439	0.117989
BP1026B_I1738	iron compound ABC transporter substrate-binding protein	14.0183	1.82608	3.54571	0.552848	3.30303	0.00095645	0.00661859
BP1026B_I1739	ferric iron reductase protein FhuF	12.0831	2.28689	4.88003	0.685435	3.3364	0.000848694	0.00603821
BP1026B_I1740	iron-hydroxamate transporter permease subunit	8.85267	2.43916	5.42326	0.701892	3.47512	0.000510624	0.00387898
BP1026B_I1741	iron compound ABC transporter ATP-binding protein	56.7757	1.82707	3.54815	0.466224	3.91885	8.89709e-05	0.00085438
BP1026B_I1742	SyrP-like protein	80.1712	2.164	4.48155	0.38883	5.56541	2.61542e-08	5.86745e-07
BP1026B_I1743	mbtH-like protein	10.329	3.10101	8.58019	0.828061	3.7449	0.000180463	0.00160439
BP1026B_I1744	extracytoplasmic-function sigma-70 factor	17.4687	1.68934	3.22508	0.579647	2.91442	0.00356347	0.0205543
BP1026B_I1745	short chain dehydrogenase	0.207093	-0.393425	-1.31351	3.4728	-0.113288	0.909803	NA
BP1026B_I1746	zinc-binding dehydrogenase family oxidoreductase	4.59678	0.379484	1.30088	0.869521	0.436428	0.662526	0.831232
BP1026B_I1747	ribose ABC transporter permease	0.458012	2.11386	4.32849	2.74381	0.770412	0.441056	NA
BP1026B_I1748	ribose ABC transporter ATP-binding protein	1.8379	1.16478	2.24199	1.2153	0.958434	0.337844	0.574738
BP1026B_I1749	Xylose ABC transporter, periplasmicxylose-binding protein XylF	1.73194	3.04332	8.24385	1.79386	1.69652	0.0897876	0.243123
BP1026B_I1750	AraC family transcriptional regulator	4.57887	2.38985	5.24103	0.920399	2.59654	0.00941683	0.0445251
BP1026B_I1751	hypothetical protein	4.35036	2.76507	6.79782	1.05532	2.62013	0.00878969	0.0421649
BP1026B_I1752	hypothetical protein	1312.65	4.185	18.189	0.45584	9.18085	4.27709e-20	3.88772e-18
BP1026B_I1753	hypothetical protein	110.925	2.55047	5.85825	0.514824	4.95406	7.26793e-07	1.19366e-05
BP1026B_I1754	asparagine synthase	56.3366	2.9695	7.83265	0.384092	7.73122	1.06523e-14	5.84987e-13
BP1026B_I1755	ABC transporter membrane protein	56.6391	3.01214	8.06758	0.364078	8.27332	1.30281e-16	8.58551e-15
BP1026B_I1756	hypothetical protein	15.6819	2.05491	4.15517	0.502285	4.09112	4.29294e-05	0.00045028
BP1026B_I1757	hypothetical protein	5.6319	1.8965	3.72308	0.772466	2.45512	0.0140838	0.0613129
BP1026B_I1758	Pi-fimbriae usher protein	2.95662	0.0126717	1.00882	1.03128	0.0122874	0.990196	0.996708
BP1026B_I1759	type 1 fimbriae major subunit FimA	15.5116	-1.24753	-2.37435	0.518114	-2.40783	0.0160476	0.0682282
BP1026B_I1760	Outer membrane efflux protein	11.513	0.135613	1.09856	0.568965	0.238351	0.811609	0.913688
BP1026B_I1761	multidrug efflux protein	101.976	-0.219983	-1.16472	0.257077	-0.855709	0.392159	0.63293
BP1026B_I1762	periplasmic multidrug efflux lipoprotein	39.1194	-1.0591	-2.08363	0.665828	-1.59065	0.111689	0.281806
BP1026B_I1763	Transcription repressor of multidrug effluxpump acrAB operon, TetR (AcrR) family	81.8811	-0.403862	-1.32304	0.361126	-1.11834	0.263422	0.495101
BP1026B_I1764	peptidase	13.5135	0.537117	1.45107	0.723109	0.742788	0.45761	0.691067
BP1026B_I1765	amino acid transport system, membrane protein	8.90181	0.472393	1.38741	0.688665	0.685955	0.492741	0.721192
BP1026B_I1766	binding-protein-dependent transport system inner membrane protein	0.860097	-0.792528	-1.73211	1.99491	-0.397275	0.691165	NA
BP1026B_I1767	extracellular solute-binding protein	1.88655	-3.59023	-12.0439	1.53799	-2.33436	0.0195767	0.0800066
BP1026B_I1768	hypothetical protein	0.889099	2.03399	4.09535	2.01689	1.00848	0.313225	NA
BP1026B_I1769	hypothetical protein	0.12208	0.580027	1.49488	4.08047	0.142147	0.886964	NA
BP1026B_I1770	hypothetical protein	0.392606	0.568748	1.48324	2.53692	0.224189	0.822611	NA
BP1026B_I1771	fimbriae membrane protein	0.383037	-1.30215	-2.46597	2.82905	-0.46028	0.645315	NA
BP1026B_I1772	hypothetical protein	0.294079	-0.91181	-1.8814	2.63893	-0.345523	0.729701	NA
BP1026B_I1773	type IV pilus protein	1.51235	-0.0261869	-1.01832	1.3768	-0.0190201	0.984825	NA
BP1026B_I1774	fimbriae assembly protein	0.541052	1.33958	2.53078	2.61775	0.51173	0.60884	NA
BP1026B_I1776	RhcC2	1.68682	0.012063	1.0084	1.31874	0.00914742	0.992702	NA
BP1026B_I1778	fimbriae assembly protein	0.171999	-0.189582	-1.14043	3.67652	-0.0515656	0.958875	NA
BP1026B_I1779	fimbriae assembly protein	7.6826	-1.91588	-3.77344	0.828776	-2.3117	0.0207943	0.0831142
BP1026B_I1780	permease	0.343998	-1.17464	-2.25737	2.85706	-0.411136	0.680973	NA
BP1026B_I1781	ABC transporter ATP-binding protein	0.436085	1.5753	2.97997	2.79702	0.563206	0.573295	NA
BP1026B_I1782	ABC transporter substrate binding protein	6.49372	0.25577	1.19397	0.81925	0.312201	0.754888	0.879507
BP1026B_I1783	dicarboxylic acid transporter PcaT	33.1761	-0.764569	-1.69886	0.376043	-2.0332	0.0420325	0.142873
BP1026B_I1784	SpoVR family protein	307.475	-0.610211	-1.52648	0.338486	-1.80277	0.0714246	0.208615
BP1026B_I1785	hypothetical protein	354.038	-0.732282	-1.66127	0.43351	-1.68919	0.0911824	0.245012
BP1026B_I1786	protein kinase	4592.19	-1.67461	-3.19234	0.320011	-5.23298	1.66801e-07	3.22116e-06
BP1026B_I1788	methyl-accepting chemotaxis protein I	35.1013	-1.34822	-2.54598	0.405972	-3.32098	0.000897023	0.0062887
BP1026B_I1789	ribokinase	5.49123	1.43804	2.70952	0.861701	1.66884	0.09515	0.25157
BP1026B_I1790	ribose operon repressor RbsR	20.3762	-0.441418	-1.35794	0.489333	-0.902082	0.367013	0.606523
BP1026B_I1791	membrane protein component of ABC ribose transporter	26.6341	0.252914	1.19161	0.44364	0.570088	0.568618	0.772219
BP1026B_I1792	ABC transporter ATP-binding protein	25.1122	-0.368282	-1.29082	0.479578	-0.76793	0.442529	0.679515
BP1026B_I1793	ribose ABC transporter periplasmic ribose-binding protein	67.973	0.40054	1.32	0.477984	0.837978	0.402043	0.642878
BP1026B_I1794	transcriptional regulator CysB-like protein	22.2883	-1.30732	-2.47482	0.506214	-2.58255	0.00980742	0.0457178
BP1026B_I1795	sulfate ABC transporter ATP-binding protein	12.0674	-0.0333378	-1.02338	0.533219	-0.0625217	0.950147	0.979552
BP1026B_I1796	sulfate transport system permease	8.38368	-0.536013	-1.44996	0.681934	-0.786019	0.431856	0.671732
BP1026B_I1797	sulfate ABC transporter, permease protein CysT	3.54245	-1.01972	-2.02752	1.08049	-0.943755	0.345295	0.583086
BP1026B_I1798	sulfate ABC transporter substrate-binding protein	69.8798	-0.311121	-1.24067	0.470911	-0.660679	0.508818	0.733403
BP1026B_I1799	hypothetical protein	17.6896	-0.200629	-1.1492	0.482815	-0.41554	0.677747	0.836787
BP1026B_I1800	LexA repressor	168.105	-1.08377	-2.11956	0.283393	-3.82425	0.00013117	0.00120685
BP1026B_I1801	hypothetical protein	61.7275	-0.634769	-1.55269	0.362587	-1.75067	0.0800029	0.225123
BP1026B_I1802	DNA binding protein	108.414	-0.917086	-1.8883	0.285155	-3.2161	0.00129945	0.00862812
BP1026B_I1803	nodulation ABC transporter NodI	18.05	-0.500657	-1.41486	0.531987	-0.941107	0.34665	0.584212
BP1026B_I1804	ABC transporter permease NodJ	10.3162	-0.160572	-1.11773	0.600084	-0.267582	0.789021	0.899983
BP1026B_I1805	hypothetical protein	18.2821	-0.0834616	-1.05956	0.475477	-0.175532	0.860661	0.944089
BP1026B_I1806	hypothetical protein	21.5145	0.658615	1.57857	0.428178	1.53818	0.124005	0.304355
BP1026B_I1807	aldo/keto reductase family oxidoreductase	31.5773	-0.460822	-1.37633	0.392078	-1.17533	0.239862	0.468659
BP1026B_I1808	thioesterase family protein	2.56543	0.213987	1.15989	1.09947	0.194628	0.845684	0.933168
BP1026B_I1809	transcriptional regulator	26.5223	0.152529	1.11152	0.497906	0.306342	0.759344	0.882165
BP1026B_I1810	sodium:dicarboxylate symporter family protein	31.4192	-0.0490791	-1.0346	0.46513	-0.105517	0.915966	0.966108
BP1026B_I1811	tRNA-dihydrouridine synthase A	25.669	0.257228	1.19518	0.398008	0.646288	0.518093	0.739613
BP1026B_I1813	hypothetical protein	33.7834	-1.05289	-2.07468	0.419612	-2.50919	0.0121008	0.0543867
BP1026B_I1814	hypothetical protein	81.7078	-1.28023	-2.42877	0.351525	-3.64192	0.00027061	0.0022467
BP1026B_I1815	molybdenum-pterin-binding protein	0.0850129	0.580027	1.49488	4.08047	0.142147	0.886964	NA
BP1026B_I1816	aliphatic sulfonates ABC transporter ATP-binding protein	0.815279	2.6043	6.08097	2.17557	1.19707	0.231281	NA
BP1026B_I1817	aliphatic sulfonates ABC transporter permease	2.16862	-1.84471	-3.59181	1.4171	-1.30175	0.193002	0.407329
BP1026B_I1818	alkanesulfonate monooxygenase	4.33479	-0.0635848	-1.04506	0.834774	-0.0761701	0.939284	0.974401
BP1026B_I1819	hypothetical protein	15.3538	-0.2123	-1.15853	0.500804	-0.423919	0.671625	0.835956
BP1026B_I1820	3-hydroxyisobutyryl-CoA hydrolase	11.6112	0.851338	1.80417	0.599837	1.41928	0.155817	0.355034
BP1026B_I1821	SMR family multidrug efflux pump	1.82741	0.495633	1.40994	1.2676	0.391002	0.695796	0.848497
BP1026B_I1822	hypothetical protein	5.19374	0.0949603	1.06804	0.839624	0.113099	0.909952	0.963694
BP1026B_I1824	leucyl/phenylalanyl-tRNA--protein transferase	30.0018	0.034651	1.02431	0.408243	0.0848783	0.932358	0.971577
BP1026B_I1825	mutT/nudix family protein	63.9261	-0.209979	-1.15667	0.33554	-0.625794	0.53145	0.747534
BP1026B_I1826	arginyl-tRNA-protein transferase	89.0644	-0.531485	-1.44542	0.274188	-1.93839	0.0525753	0.168599
BP1026B_I1827	dihydroorotate dehydrogenase 2	36.7815	-0.212536	-1.15872	0.364152	-0.583647	0.559458	0.767889
BP1026B_I1828	amino acid ABC transporter substrate-binding protein	113.438	-0.812688	-1.75648	0.506746	-1.60374	0.108772	0.276493
BP1026B_I1829	amino acid ABC transporter permease	14.3341	0.618317	1.53508	0.534761	1.15625	0.247579	0.476984
BP1026B_I1830	Gfo/Idh/MocA family oxidoreductase	6.54339	-0.92242	-1.89529	0.769003	-1.1995	0.230334	0.456168
BP1026B_I1831	GntR family transcriptional regulator	86.1883	-0.697857	-1.62209	0.276853	-2.52068	0.0117128	0.0529135
BP1026B_I1832	ribose-5-phosphate isomerase A	40.6964	-0.664091	-1.58457	0.356639	-1.86208	0.0625916	0.189756
BP1026B_I1833	N-acetylmuramoyl-L-alanine amidase domain-containing protein	16.9073	-0.0559926	-1.03957	0.467692	-0.119721	0.904704	0.961363
BP1026B_I1834	RNA methyltransferase	17.2283	-0.527205	-1.44113	0.541891	-0.972898	0.330604	0.568286
BP1026B_I1835	ribonuclease R	767.438	-0.892124	-1.85591	0.206562	-4.31892	1.56793e-05	0.00018959
BP1026B_I1838	methyl-accepting chemotaxis domain-containing protein	20.5171	0.271293	1.20689	0.447396	0.606382	0.544261	0.755488
BP1026B_I1839	phosphoesterase family protein	10.45	2.50938	5.69377	0.735954	3.4097	0.000650338	0.00474873
BP1026B_I1840	hypothetical protein	1.82097	0.993242	1.99065	1.33973	0.741377	0.458465	0.691222
BP1026B_I1841	sulfate permease family protein	5.83117	2.06378	4.1808	0.765578	2.69571	0.00702387	0.0353495
BP1026B_I1842	hypothetical protein	17.9569	0.741511	1.67193	0.544376	1.36213	0.173157	0.379894
BP1026B_I1843	acetyltransferase	3.71134	0.377571	1.29915	0.968323	0.389923	0.696594	0.848727
BP1026B_I1844	major facilitator family transporter	32.7432	0.91926	1.89115	0.396925	2.31596	0.0205606	0.0825613
BP1026B_I1845	TetR family transcriptional regulator	242.841	-2.13472	-4.39153	0.325345	-6.56141	5.32997e-11	1.82465e-09
BP1026B_I1846	long-chain-fatty-acid--CoA ligase	76.3415	-0.288936	-1.22174	0.385295	-0.749908	0.45331	0.687925
BP1026B_I1847	hypothetical protein	29.0471	0.11794	1.08518	0.518296	0.227554	0.819993	0.919006
BP1026B_I1848	hypothetical protein	0.12208	0.580027	1.49488	4.08047	0.142147	0.886964	NA
BP1026B_I1849	hypothetical protein	25.1943	-0.959547	-1.9447	0.422306	-2.27216	0.0230767	0.0895221
BP1026B_I1850	Hfq protein	204.545	-1.7169	-3.28729	0.281344	-6.10249	1.04427e-09	2.82329e-08
BP1026B_I1851	hypothetical protein	158.263	-0.283221	-1.21691	0.302911	-0.934996	0.34979	0.587104
BP1026B_I1852	sigma-54 dependent transcriptional regulator	86.3523	-0.0919162	-1.06578	0.304177	-0.30218	0.762515	0.884006
BP1026B_I1853	hypothetical protein	19.6588	1.95552	3.87856	0.470155	4.15932	3.19202e-05	0.000352795
BP1026B_I1854	hypothetical protein	0.458012	2.11386	4.32849	2.74381	0.770412	0.441056	NA
BP1026B_I1855	hypothetical protein	7.89935	2.06813	4.19344	0.78066	2.64921	0.00806798	0.0394202
BP1026B_I1856	hypothetical protein	7.2765	1.43928	2.71185	0.686742	2.0958	0.0360997	0.12671
BP1026B_I1857	Flp pilus assembly protein TadB	2.61938	1.23262	2.34993	1.13287	1.08805	0.276572	0.511303
BP1026B_I1858	type II/IV secretion system protein	8.54064	2.36073	5.1363	0.687629	3.43314	0.000596626	0.00444267
BP1026B_I1859	fimbriae assembly protein	2.56341	1.35353	2.55537	1.12552	1.20258	0.229137	0.455338
BP1026B_I1860	type II/III secretion system protein	12.331	1.30259	2.46672	0.55292	2.35585	0.0184806	0.0761765
BP1026B_I1861	CpaB family Flp pilus assembly protein	6.06373	-0.243847	-1.18415	0.733058	-0.332643	0.739404	0.87125
BP1026B_I1862	hypothetical protein	16.0934	0.739024	1.66905	0.468213	1.57839	0.114475	0.286082
BP1026B_I1863	hypothetical protein	0.873611	0.568729	1.48322	1.82883	0.310979	0.755817	NA
BP1026B_I1864	Flp pilus assembly protein, pilin Flp	115.924	-0.486565	-1.40111	0.374477	-1.29932	0.193834	0.408268
BP1026B_I1865	hypothetical protein	7.76737	-0.36607	-1.28884	0.670389	-0.546056	0.585028	0.78456
BP1026B_I1866	hypothetical protein	0.864043	-0.794681	-1.73469	2.08211	-0.381672	0.702705	NA
BP1026B_I1867	hypothetical protein	1.21173	-0.32992	-1.25694	1.59183	-0.207258	0.835808	NA
BP1026B_I1868	lipoprotein	2.51923	-0.168133	-1.1236	1.12047	-0.150057	0.88072	0.952823
BP1026B_I1869	two-partner secretion family protein	5.96037	0.639452	1.55774	0.732165	0.873372	0.382461	0.622901
BP1026B_I1870	hypothetical protein	203.447	-1.28943	-2.44432	0.301054	-4.28306	1.8434e-05	0.000219873
BP1026B_I1871	hypothetical protein	5.09813	0.757414	1.69046	0.803203	0.942991	0.345686	0.58329
BP1026B_I1872	ATPase, AFG1 type	46.5872	0.479003	1.39378	0.314781	1.5217	0.128083	0.310842
BP1026B_I1873	dihydrolipoamide dehydrogenase	445.337	-0.379115	-1.30054	0.280957	-1.34937	0.177218	0.385275
BP1026B_I1874	dihydrolipoamide succinyltransferase	408.265	0.0659374	1.04676	0.29989	0.219872	0.825971	0.922177
BP1026B_I1875	2-oxoglutarate dehydrogenase E1 component	2177.55	-0.328508	-1.25571	0.234363	-1.40171	0.161003	0.363049
BP1026B_I1876	GTP-binding protein TypA	335.997	-0.167776	-1.12333	0.269144	-0.623368	0.533043	0.747792
BP1026B_I1877	MarR family transcriptional regulator	129.689	1.15291	2.22362	0.370561	3.11125	0.00186299	0.0117625
BP1026B_I1878	RND efflux system outer membrane lipoprotein	74.0861	0.556262	1.47045	0.289475	1.92163	0.0546528	0.173051
BP1026B_I1879	multidrug resistance protein	64.9404	0.231999	1.17446	0.300978	0.770819	0.440814	0.67873
BP1026B_I1880	EmrB/QacA family drug resistance transporter	30.7523	0.496066	1.41036	0.373821	1.32701	0.184504	0.396629
BP1026B_I1881	tRNA pseudouridine synthase B	11.6521	0.958375	1.94312	0.575803	1.66441	0.0960297	0.253008
BP1026B_I1882	ribosome-binding factor A	216.553	-0.187274	-1.13861	0.410081	-0.456676	0.647904	0.822874
BP1026B_I1883	translation initiation factor IF-2	1806.77	-0.508681	-1.42275	0.286412	-1.77605	0.0757254	0.21697
BP1026B_I1884	transcription elongation factor NusA	840.109	-0.0199125	-1.0139	0.231098	-0.0861647	0.931336	0.971124
BP1026B_I1885	hypothetical protein	499.432	-0.484415	-1.39902	0.354249	-1.36744	0.171486	0.377327
BP1026B_I1886	hypothetical protein	443.456	0.570359	1.48489	0.378678	1.50619	0.13202	0.317512
BP1026B_I1887	RNA pseudouridylate synthase family protein	137.578	0.459774	1.37533	0.318803	1.44219	0.149249	0.343898
BP1026B_I1888	segregation and condensation protein B	430.104	0.508484	1.42255	0.282822	1.79789	0.0721945	0.210182
BP1026B_I1889	OsmT protein	26.903	-0.191999	-1.14235	0.403052	-0.476361	0.633817	0.813175
BP1026B_I1890	hypothetical protein	33.5062	-0.204304	-1.15213	0.381284	-0.53583	0.592076	0.788171
BP1026B_I1891	hypothetical protein	112.644	-0.743978	-1.67479	0.256958	-2.89533	0.00378762	0.0214714
BP1026B_I1892	hypothetical protein	171.624	-1.17681	-2.26076	0.245894	-4.78585	1.70268e-06	2.57207e-05
BP1026B_I1893	hypothetical protein	197.695	-2.13338	-4.38744	0.322944	-6.60603	3.94762e-11	1.3692e-09
BP1026B_I1894	hypothetical protein	6366.22	-1.22943	-2.34475	0.323227	-3.80362	0.000142598	0.00130065
BP1026B_I1895	hypothetical protein	183.975	-0.306453	-1.23666	0.280331	-1.09318	0.274314	0.508895
BP1026B_I1896	lipoprotein	222.367	-0.156857	-1.11486	0.270248	-0.58042	0.561631	0.769037
BP1026B_I1897	hypothetical protein	677.457	-0.604053	-1.51998	0.222726	-2.71209	0.00668608	0.034057
BP1026B_I1898	hypothetical protein	1.8523	-1.6002	-3.03185	1.451	-1.10282	0.270104	0.503506
BP1026B_I1899	hypothetical protein	7.69632	0.96461	1.95154	0.669613	1.44055	0.149713	0.344365
BP1026B_I1901	hypothetical protein	21.1415	0.509413	1.42347	0.428954	1.18757	0.235003	0.462118
BP1026B_I1902	hypothetical protein	420.704	-0.199842	-1.14857	0.310342	-0.643941	0.519613	0.740579
BP1026B_I1903	hypothetical protein	17.8719	0.116239	1.08391	0.456586	0.254582	0.799046	0.906886
BP1026B_I1904	MerR family transcriptional regulator	22.3002	0.367981	1.29055	0.469841	0.783205	0.433507	0.673379
BP1026B_I1905	integration host factor subunit alpha	62.3832	0.12277	1.08882	0.334822	0.366673	0.713863	0.858321
BP1026B_I1906	phenylalanyl-tRNA synthetase subunit beta	190.596	0.29988	1.23104	0.293183	1.02284	0.306382	0.541848
BP1026B_I1907	phenylalanyl-tRNA synthetase subunit alpha	236.133	0.936121	1.91338	0.406685	2.30183	0.0213447	0.0845448
BP1026B_I1908	50S ribosomal protein L20	775.691	-1.0815	-2.11623	0.364716	-2.96531	0.00302379	0.0177521
BP1026B_I1909	50S ribosomal protein L35	3405.94	-0.667221	-1.58801	0.311492	-2.14201	0.0321924	0.115691
BP1026B_I1910	translation initiation factor IF-3	1680.08	0.368065	1.29062	0.27119	1.35722	0.17471	0.381712
BP1026B_I1911	threonyl-tRNA synthetase	1311.88	-0.0574636	-1.04063	0.358056	-0.160488	0.872497	0.949784
BP1026B_I1913	GTP pyrophosphokinase	182.292	-0.108305	-1.07796	0.282535	-0.383335	0.701472	0.851326
BP1026B_I1914	L-PSP family endoribonuclease	58.6178	-0.68648	-1.60935	0.353958	-1.93944	0.0524478	0.168395
BP1026B_I1915	alpha/beta fold family hydrolase	14.0449	-0.378767	-1.30023	0.524242	-0.722504	0.469985	0.700724
BP1026B_I1916	LysR family transcriptional regulator	1.99572	-0.455828	-1.37157	1.37158	-0.332338	0.739634	0.87125
BP1026B_I1917	hypothetical protein	2.33467	-1.4637	-2.75815	1.40425	-1.04234	0.297256	0.531772
BP1026B_I1918	polysaccharide deacetylase family protein	34.097	1.76354	3.39531	0.388344	4.54118	5.59393e-06	7.73523e-05
BP1026B_I1919	short chain dehydrogenase	4.86442	1.8929	3.7138	0.856052	2.21119	0.0270224	0.101397
BP1026B_I1920	succinyl-CoA:3-ketoacid-coenzyme A transferase subunit B	524.273	2.30106	4.92819	0.267657	8.59704	8.17987e-18	5.90743e-16
BP1026B_I1921	3-oxoadipate CoA-succinyl transferase subunit alpha	699.127	1.87889	3.67791	0.363478	5.16919	2.3511e-07	4.25945e-06
BP1026B_I1922	LuxR family transcriptional regulator	17.8219	0.301871	1.23274	0.454974	0.66349	0.507017	0.732668
BP1026B_I1923	lipoprotein	14.3025	0.0832021	1.05937	0.496192	0.167681	0.866834	0.94714
BP1026B_I1924	hypothetical protein	27.5429	0.589013	1.50422	0.413551	1.42428	0.154364	0.35291
BP1026B_I1925	hypothetical protein	33.0648	1.04972	2.07013	0.395688	2.6529	0.00798028	0.0391368
BP1026B_I1926	thioesterase family protein	44.5617	0.261634	1.19884	0.362844	0.721063	0.470871	0.701251
BP1026B_I1927	short chain dehydrogenase	171.116	-0.157584	-1.11542	0.284797	-0.553321	0.580043	0.781028
BP1026B_I1928	electron transfer flavoprotein-ubiquinone oxidoreductase	620.411	-0.495311	-1.40962	0.210858	-2.34903	0.0188225	0.0774243
BP1026B_I1929	chorismate synthase	57.1656	0.205122	1.15278	0.322727	0.63559	0.525043	0.74297
BP1026B_I1930	acyltransferase family protein	71.2492	0.552587	1.46671	0.326594	1.69197	0.0906519	0.244584
BP1026B_I1931	hypothetical protein	372.376	-0.352721	-1.27697	0.208077	-1.69515	0.0900472	0.243326
BP1026B_I1932	hypothetical protein	21.708	-0.328957	-1.25611	0.423175	-0.777356	0.436949	0.675066
BP1026B_I1933	flavodoxin	14.6346	-0.983421	-1.97715	0.598297	-1.6437	0.100238	0.260452
BP1026B_I1934	ribonuclease BN	66.1567	-0.50275	-1.41691	0.320754	-1.5674	0.117022	0.290461
BP1026B_I1935	hypothetical protein	6.88909	0.0940727	1.06738	0.701162	0.134167	0.893271	0.957801
BP1026B_I1936	oxidoreductase, FAD-binding protein	38.3087	-0.253219	-1.19186	0.366832	-0.690286	0.490014	0.718796
BP1026B_I1937	Ser/Thr protein phosphatase family protein	40.4903	0.425614	1.34314	0.364031	1.16917	0.242336	0.470569
BP1026B_I1938	hypothetical protein	4.16311	-0.538384	-1.45235	0.945993	-0.569121	0.569274	0.772712
BP1026B_I1939	transcriptional regulator	95.4279	-0.52628	-1.44021	0.326727	-1.61077	0.107231	0.273631
BP1026B_I1940	hypothetical protein	5.59643	-0.823318	-1.76947	0.798631	-1.03091	0.302582	0.537834
BP1026B_I1941	RND efflux system, outer membrane lipoprotein, NodT family protein	7.97144	0.0104186	1.00725	0.676578	0.015399	0.987714	0.996233
BP1026B_I1942	fusaric acid resistance protein	10.1424	1.08443	2.12054	0.568199	1.90854	0.0563212	0.177269
BP1026B_I1943	hypothetical protein	3.9666	0.969367	1.95798	0.90755	1.06812	0.285469	0.520017
BP1026B_I1944	Fusaric acid resistance protein fusE	5.4178	1.26116	2.39688	0.826114	1.52662	0.126856	0.308481
BP1026B_I1945	methyl-accepting chemotaxis protein	22.3375	0.254726	1.19311	0.444106	0.573571	0.566258	0.771475
BP1026B_I1946	fosmidomycin resistance protein	41.4398	-0.541706	-1.45569	0.372125	-1.45571	0.145473	0.337707
BP1026B_I1947	5'-methylthioadenosine/S-adenosylhomocysteine nucleosidase	9.25223	-0.254487	-1.19291	0.710961	-0.357948	0.720382	0.861973
BP1026B_I1948	DNA helicase II	112.485	0.182623	1.13495	0.268359	0.680519	0.496176	0.723634
BP1026B_I1949	valyl-tRNA synthetase	380.515	-0.14567	-1.10624	0.21515	-0.677065	0.498365	0.724994
BP1026B_I1950	UTP-glucose-1-phosphate uridylyltransferase	337.958	-0.0211631	-1.01478	0.239805	-0.0882511	0.929677	0.971049
BP1026B_I1951	lipoprotein	19.6829	-0.547845	-1.4619	0.459578	-1.19206	0.233238	0.460363
BP1026B_I1952	sensor histidine kinase	47.4962	0.593755	1.50917	0.323394	1.83601	0.0663559	0.198129
BP1026B_I1953	LysM domain-containing protein	62.7007	0.808277	1.75112	0.314257	2.57202	0.0101106	0.0469632
BP1026B_I1954	DNA-binding response regulator	193.994	-0.301237	-1.2322	0.267829	-1.12474	0.260701	0.491565
BP1026B_I1955	hypothetical protein	26.0408	0.590893	1.50618	0.437749	1.34984	0.177066	0.385105
BP1026B_I1956	hypothetical protein	81.6548	-0.449543	-1.36561	0.367478	-1.22332	0.221209	0.446609
BP1026B_I1957	homoserine dehydrogenase	2.30537	0.949309	1.93095	1.19337	0.795484	0.426332	0.665806
BP1026B_I1958	myo-inositol 2-dehydrogenase	6.9207	0.496537	1.41082	0.749089	0.662855	0.507424	0.732914
BP1026B_I1959	SIS domain-containing protein	12.0602	1.08548	2.12208	0.559923	1.93862	0.0525472	0.168599
BP1026B_I1960	sugar ABC transporter periplasmic sugar-binding protein	14.9638	1.00459	2.00638	0.580725	1.72989	0.0836492	0.231982
BP1026B_I1961	permease protein of sugar ABC transporter	3.35222	0.593503	1.50891	0.941936	0.630089	0.528636	0.745578
BP1026B_I1962	sugar ABC transporter ATP-binding protein	5.55001	1.36854	2.58209	0.862104	1.58744	0.112412	0.283152
BP1026B_I1963	iolC protein	4.07903	1.14351	2.20918	0.882547	1.2957	0.19508	0.409678
BP1026B_I1964	iolD protein	5.00168	2.92251	7.58165	0.900072	3.24698	0.00116638	0.0078433
BP1026B_I1965	hypothetical protein	1.84687	0.301198	1.23217	1.38047	0.218185	0.827285	0.922417
BP1026B_I1966	iolB protein	6.10424	0.287339	1.22039	0.73848	0.389096	0.697205	0.848831
BP1026B_I1967	Branched-chain amino acid transport ATP-bindingprotein LivF	2.75854	1.64104	3.11891	1.25842	1.30406	0.192215	0.406155
BP1026B_I1968	ABC-transporter	5.65445	0.4724	1.38742	0.951106	0.496685	0.619411	0.804183
BP1026B_I1969	branched amino acid transport system, membrane protein	1.79442	0.803353	1.74515	1.31302	0.611836	0.540647	0.751658
BP1026B_I1970	thioesterase family protein	5.54716	0.265102	1.20172	0.829559	0.31957	0.749295	0.876197
BP1026B_I1971	alcohol dehydrogenase	10.902	0.806309	1.74873	0.732788	1.10033	0.271188	0.504437
BP1026B_I1972	hypothetical protein	14.1127	-0.409247	-1.32799	0.559439	-0.731531	0.464455	0.695626
BP1026B_I1973	MutT/NUDIX NTP pyrophosphatase	18.1096	-0.220632	-1.16524	0.491379	-0.449005	0.653428	0.826068
BP1026B_I1974	hypothetical protein	25.3292	0.00859858	1.00598	0.42764	0.0201071	0.983958	0.994903
BP1026B_I1975	hypothetical protein	36.4488	-1.4585	-2.74822	0.414003	-3.52291	0.000426831	0.00331407
BP1026B_I1976	major facilitator superfamily permease	1.79084	-2.42102	-5.35548	1.50247	-1.61136	0.107102	0.27359
BP1026B_I1977	hypothetical protein	7.74426	0.506316	1.42042	0.671745	0.753732	0.45101	0.686992
BP1026B_I1978	alanyl-tRNA synthetase	529.517	-0.151264	-1.11054	0.265663	-0.569384	0.569095	0.772668
BP1026B_I1979	CAIB/BAIF family protein	38.6689	-0.800039	-1.74115	0.389682	-2.05306	0.0400668	0.137521
BP1026B_I1980	glutaminyl-tRNA synthetase	814.723	-0.64617	-1.56501	0.334145	-1.9338	0.0531378	0.169842
BP1026B_I1981	lipoprotein	23.3016	-0.985672	-1.98024	0.430448	-2.28988	0.0220285	0.0863451
BP1026B_I1982	NUDIX family hydrolase	18.5642	0.730368	1.65906	0.450782	1.62022	0.105184	0.270371
BP1026B_I1983	hypothetical protein	146.558	-0.24942	-1.18873	0.367898	-0.67796	0.497797	0.724745
BP1026B_I1984	Beta-hexosaminidase	44.1937	-0.53776	-1.45172	0.330347	-1.62787	0.103553	0.26696
BP1026B_I1985	hypothetical protein	8.5236	-0.510258	-1.42431	0.696784	-0.732305	0.463982	0.695299
BP1026B_I1986	cytochrome c peroxidase	1.51679	0.35913	1.28265	1.35153	0.265721	0.790454	NA
BP1026B_I1987	acid phosphatase	4.76225	-0.573392	-1.48802	0.914011	-0.627336	0.530439	0.746972
BP1026B_I1988	trans-2-enoyl-CoA reductase	28.5653	0.157875	1.11564	0.388906	0.405948	0.684781	0.840864
BP1026B_I1989	HlyD family secretion protein	0.0869859	0.580027	1.49488	4.08047	0.142147	0.886964	NA
BP1026B_I1990	EmrB/QacA family drug resistance transporter	2.4857	-0.698382	-1.62268	1.22471	-0.57024	0.568515	0.772219
BP1026B_I1991	hypothetical protein	1.04614	0.862091	1.81767	2.24429	0.384127	0.700885	NA
BP1026B_I1992	DNA-binding response regulator	1.38175	-0.666825	-1.58757	1.49092	-0.447256	0.65469	NA
BP1026B_I1993	sensor histidine kinase/response regulator	10.7997	-0.438069	-1.35479	0.58916	-0.743547	0.45715	0.691067
BP1026B_I1994	type 1 pili protein CsuE	11.3538	0.917017	1.88821	0.560979	1.63467	0.102118	0.263904
BP1026B_I1995	fimbriae protein	2.63057	1.10668	2.15349	1.16733	0.948041	0.343109	0.580137
BP1026B_I1996	type 1 pili usher pathway chaperone CsuC	1.8079	3.03572	8.20052	1.49013	2.03721	0.0416288	0.141775
BP1026B_I1997	hypothetical protein	6.75109	3.16794	8.98765	0.928007	3.41371	0.000640853	0.00469899
BP1026B_I1998	hypothetical protein	7.94989	1.21794	2.32615	0.64573	1.88615	0.0592745	0.183497
BP1026B_I1999	hypothetical protein	4.60897	2.35563	5.11818	0.871098	2.70421	0.00684672	0.0347076
BP1026B_I2000	LysR family transcriptional regulator	39.2382	0.501276	1.41547	0.441235	1.13608	0.255925	0.486311
BP1026B_I2001	major facilitator family transporter	248.316	-0.0349109	-1.02449	0.26626	-0.131116	0.895684	0.958952
BP1026B_I2002	hydrolase	21.7614	0.690639	1.614	0.454489	1.5196	0.128613	0.311888
BP1026B_I2003	H-NS histone family protein	73.2838	2.40274	5.28806	0.324845	7.39656	1.39763e-13	6.52062e-12
BP1026B_I2004	lipoprotein	24.516	1.588	3.00633	0.418482	3.79467	0.000147841	0.00134382
BP1026B_I2005	Manganese transport protein	8.79537	0.76958	1.70477	0.594949	1.29352	0.19583	0.410341
BP1026B_I2006	hypothetical protein	64.0545	0.869688	1.82727	0.352094	2.47005	0.0135095	0.0594508
BP1026B_I2008	Transposase mutator family	27.0372	1.22187	2.33249	0.484362	2.52264	0.0116479	0.0527557
BP1026B_I2009	hypothetical protein	177.62	1.62935	3.09374	0.411429	3.96023	7.48771e-05	0.000739236
BP1026B_I2011	hypothetical protein	52.9445	0.698715	1.62306	0.415362	1.68218	0.0925334	0.246434
BP1026B_I2012	hypothetical protein	14.6233	0.221996	1.16635	0.516207	0.430052	0.667158	0.833868
BP1026B_I2013	transposase	48.9643	0.540572	1.45455	0.423858	1.27536	0.202181	0.420221
BP1026B_I2014	integrase core subunit	21.6661	0.379787	1.30115	0.49531	0.766767	0.44322	0.680051
BP1026B_I2015	transposase	55.3743	1.09989	2.14339	0.311193	3.53445	0.000408632	0.0031963
BP1026B_I2016	hypothetical protein	315.982	0.523757	1.43769	0.25887	2.02325	0.0430478	0.14576
BP1026B_I2017	hypothetical protein	978.045	0.178974	1.13208	0.313589	0.570728	0.568184	0.772219
BP1026B_I2018	hypothetical protein	39.4721	0.367752	1.29034	0.484235	0.759449	0.447584	0.684159
BP1026B_I2019	Rhs element Vgr protein	68.9404	1.05693	2.0805	0.306962	3.4432	0.000574879	0.00431118
BP1026B_I2020	hypothetical protein	5.29938	1.01357	2.0189	0.913776	1.10921	0.267341	0.500682
BP1026B_I2021	hypothetical protein	15.7965	0.268294	1.20438	0.495715	0.541226	0.588352	0.785796
BP1026B_I2022	putative lipoprotein	97.1141	0.676109	1.59782	0.325942	2.07432	0.0380494	0.132145
BP1026B_I2023	hypothetical protein	46.9344	1.16868	2.24805	0.391416	2.98576	0.00282871	0.0168128
BP1026B_I2024	putative lipoprotein	237.508	0.50598	1.42009	0.241058	2.09899	0.0358174	0.12597
BP1026B_I2025	hypothetical protein	218.403	0.872473	1.8308	0.250823	3.47844	0.000504344	0.00384235
BP1026B_I2026	hypothetical protein	327.351	0.90966	1.8786	0.245331	3.70789	0.000208996	0.0018182
BP1026B_I2027	hypothetical protein	104.037	0.188971	1.13995	0.284196	0.664935	0.506092	0.731793
BP1026B_I2028	hypothetical protein	64.2314	-0.204337	-1.15216	0.305126	-0.669681	0.503061	0.72881
BP1026B_I2029	hypothetical protein	85.8837	0.156935	1.11492	0.292966	0.535677	0.592182	0.788171
BP1026B_I2030	hypothetical protein	19.9003	1.188	2.27837	0.441126	2.69311	0.00707887	0.0355427
BP1026B_I2031	Rhs element Vgr protein	67.7855	0.995992	1.99445	0.277557	3.58843	0.000332676	0.00267766
BP1026B_I2032	PAAR motif-containing protein	63.3852	0.632874	1.55065	0.424428	1.49112	0.13593	0.323486
BP1026B_I2033	hypothetical protein	15.0161	0.79708	1.73758	0.505343	1.5773	0.114726	0.286506
BP1026B_I2034	hypothetical protein	62.9498	0.285805	1.21909	0.300398	0.951421	0.34139	0.578903
BP1026B_I2036	hypothetical protein	4.65788	0.0322213	1.02259	0.854935	0.0376886	0.969936	0.989185
BP1026B_I2038	hypothetical protein	8.31554	4.08555	16.9774	0.919547	4.443	8.87144e-06	0.000116344
BP1026B_I2039	Galactose oxidase-related protein	3.56949	1.33424	2.52143	1.02607	1.30034	0.193484	0.407964
BP1026B_I2040	hypothetical protein	0.12208	0.580027	1.49488	4.08047	0.142147	0.886964	NA
BP1026B_I2041	hypothetical protein	1.70043	2.25995	4.78975	1.4255	1.58538	0.11288	NA
BP1026B_I2042	hypothetical protein	0.566578	-0.350069	-1.27462	2.03729	-0.171831	0.86357	NA
BP1026B_I2043	H-NS histone family protein	0.170026	-0.174812	-1.12882	4.04998	-0.0431638	0.965571	NA
BP1026B_I2044	hypothetical protein	2.0345	0.158079	1.1158	1.22585	0.128955	0.897394	0.959714
BP1026B_I2045	OmpA family protein	0.950771	0.42055	1.33844	1.72147	0.244297	0.807001	NA
BP1026B_I2046	hemagglutinin	1.26118	2.68671	6.43843	1.83955	1.46053	0.144146	NA
BP1026B_I2047	DNA-binding response regulator	2.47692	1.90775	3.75224	1.22406	1.55854	0.119105	0.294615
BP1026B_I2048	Fels-1 prophage	6.50734	1.23615	2.35568	0.733352	1.68561	0.0918707	0.24561
BP1026B_I2049	hypothetical protein	1.9798	0.80713	1.74973	1.22821	0.657157	0.51108	0.734573
BP1026B_I2050	DNA-binding response regulator	35.2966	2.17047	4.50171	0.393018	5.52258	3.34049e-08	7.33794e-07
BP1026B_I2051	LysR family transcriptional regulator	27.0689	0.104751	1.07531	0.50525	0.207324	0.835756	0.926821
BP1026B_I2052	hypothetical protein	0.442525	0.164856	1.12105	2.40016	0.0686856	0.94524	NA
BP1026B_I2053	hypothetical protein	0.12208	0.580027	1.49488	4.08047	0.142147	0.886964	NA
BP1026B_I2054	hypothetical protein	21.1275	-0.506361	-1.42046	0.44233	-1.14476	0.252309	0.4837
BP1026B_I2055	poly(3-hydroxybutyrate) depolymerase	42.9826	2.6371	6.22078	0.708796	3.72053	0.000198805	0.00174346
BP1026B_I2056	alpha amylase domain-containing protein	2.53762	0.136782	1.09945	1.29727	0.105439	0.916028	0.966108
BP1026B_I2057	Trehalose synthase	7.73492	0.375485	1.29728	0.644083	0.582975	0.55991	0.76831
BP1026B_I2058	glycogen branching protein	0.69507	-0.216867	-1.16221	2.1603	-0.100387	0.920037	NA
BP1026B_I2059	glycogen debranching protein GlgX	2.93384	1.32553	2.50625	1.04939	1.26314	0.206538	0.426252
BP1026B_I2060	malto-oligosyltrehalose trehalohydrolase	0.0869859	0.580027	1.49488	4.08047	0.142147	0.886964	NA
BP1026B_I2062	malto-oligosyltrehalose synthase	0.63413	-2.04456	-4.12548	2.13637	-0.957027	0.338553	NA
BP1026B_I2063	Multimeric flavodoxin WrbA	2.7114	0.238202	1.17952	1.03006	0.231251	0.81712	0.917159
BP1026B_I2064	hypothetical protein	20.8828	0.655565	1.57523	0.478499	1.37004	0.170673	0.376638
BP1026B_I2065	GntR family transcriptional regulator	57.9794	0.254626	1.19303	0.354528	0.718211	0.472627	0.703066
BP1026B_I2066	MerR family transcriptional regulator	24.7582	-0.0366215	-1.02571	0.400104	-0.09153	0.927072	0.970359
BP1026B_I2067	hypothetical protein	3.82235	0.551086	1.46519	0.960456	0.573776	0.56612	0.771475
BP1026B_I2068	PAAR motif-containing protein	16.1518	-0.314767	-1.24381	0.634969	-0.495721	0.620092	0.804608
BP1026B_I2069	hypothetical protein	14.3063	0.735921	1.66546	0.541828	1.35822	0.174395	0.381339
BP1026B_I2070	hypothetical protein	174.228	-0.104204	-1.0749	0.255255	-0.408236	0.6831	0.840255
BP1026B_I2071	hypothetical protein	97.9664	-0.113722	-1.08202	0.270675	-0.420142	0.674382	0.836095
BP1026B_I2072	Integrase	17.0738	-0.707781	-1.63329	0.535412	-1.32194	0.186189	0.398534
BP1026B_I2074	undecaprenyl pyrophosphate phosphatase	15.5593	0.396345	1.31617	0.479834	0.826004	0.408802	0.649549
BP1026B_I2075	aldose 1-epimerase	15.3476	-0.918494	-1.89014	0.562036	-1.63423	0.102211	0.263907
BP1026B_I2076	peptidase	26.3167	0.433018	1.35005	0.451432	0.95921	0.337453	0.574567
BP1026B_I2077	acetyl-coenzyme A synthetase	12.3931	-0.224712	-1.16854	0.553116	-0.406266	0.684547	0.840864
BP1026B_I2078	hypothetical protein	37.3223	-0.299238	-1.23049	0.400768	-0.74666	0.455269	0.689508
BP1026B_I2079	DNA-damage-inducible protein F	31.6337	0.658099	1.578	0.384188	1.71296	0.0867203	0.237868
BP1026B_I2080	lipoprotein	14.6166	0.530884	1.44481	0.497533	1.06703	0.285957	0.520388
BP1026B_I2081	hypothetical protein	27.6467	-0.0734387	-1.05222	0.456924	-0.160724	0.872311	0.949784
BP1026B_I2082	hypothetical protein	166.59	1.02106	2.02941	0.393017	2.598	0.00937696	0.0444562
BP1026B_I2083	phosphohistidine phosphatase SixA	34.9071	2.64805	6.26819	0.667145	3.96923	7.21064e-05	0.000715904
BP1026B_I2085	putative bacteriophage protein	120.528	-0.0495722	-1.03496	0.394143	-0.125772	0.899912	0.960198
BP1026B_I2086	hypothetical protein	120.445	-0.883608	-1.84498	0.284585	-3.1049	0.00190346	0.0119729
BP1026B_I2087	hypothetical protein	524.672	1.23269	2.35005	0.263624	4.67596	2.92584e-06	4.20301e-05
[truncated: 3,969 more rows]

## Sheet: parental 37_v_parental 28
Locus	Product Description	baseMean	log2FoldChange	Fold Change	lfcSE	stat	pvalue	padj
BP1026B_I0001	carboxylate-amine ligase	145.847	-0.851218	-1.80402	0.29136	-2.92153	0.00348312	0.0279904
BP1026B_I0002	hypothetical protein	260.731	-1.00505	-2.00701	0.27772	-3.61892	0.000295834	0.0035538
BP1026B_I0003	hypothetical protein	807.122	0.082411	1.05879	0.279626	0.294719	0.768209	0.896626
BP1026B_I0004	5-methylaminomethyl-2-thiouridine methyltransferase	76.3007	0.0918117	1.06571	0.459559	0.199782	0.841651	0.931963
BP1026B_I0005	DNA-binding protein HU	8008.48	-0.717881	-1.64476	0.347303	-2.06702	0.0387323	0.166937
BP1026B_I0006	cobalamin synthesis protein/P47K family protein	35.8684	0.0178721	1.01247	0.386521	0.0462385	0.96312	0.982712
BP1026B_I0007	HpaH	145.788	-1.05234	-2.07389	0.27833	-3.78091	0.000156254	0.00212805
BP1026B_I0008	general secretion pathway protein D	250.146	-0.286889	-1.22001	0.247856	-1.15748	0.247075	0.519738
BP1026B_I0009	general secretory pathway protein E	79.419	0.0449932	1.03168	0.308623	0.145787	0.88409	0.9513
BP1026B_I0010	general secretion pathway protein F	57.6213	-0.00583004	-1.00405	0.496357	-0.0117457	0.990629	0.994455
BP1026B_I0011	general secretion pathway protein C	46.5528	0.824635	1.77109	0.372885	2.2115	0.0270012	0.131224
BP1026B_I0012	general secretion pathway protein G	108.032	-0.624026	-1.54117	0.2852	-2.18803	0.0286672	0.136788
BP1026B_I0013	general secretion pathway protein H	18.7878	0.422347	1.34011	0.737661	0.572549	0.56695	0.787711
BP1026B_I0014	general secretory pathway protein I	6.17596	0.321155	1.24933	0.775664	0.414039	0.678845	0.855068
BP1026B_I0015	general secretory pathway protein J	10.6412	0.885093	1.84688	0.707712	1.25064	0.211066	0.477242
BP1026B_I0016	general secretion pathway protein K	66.8561	0.482803	1.39746	0.427233	1.13007	0.258447	0.531996
BP1026B_I0017	general secretory pathway protein M	10.9985	-1.1006	-2.14444	0.685192	-1.60626	0.108216	0.322883
BP1026B_I0018	general secretion pathway protein L	23.1285	-0.627655	-1.54505	0.462484	-1.35714	0.174737	0.427266
BP1026B_I0019	general secretory pathway protein N	13.8175	0.601308	1.51709	0.614116	0.979145	0.327508	0.608396
BP1026B_I0020	RND efflux system outer membrane lipoprotein	21.8653	1.12126	2.17536	0.502635	2.23076	0.0256972	0.127129
BP1026B_I0021	hypothetical protein	25.8102	0.812116	1.75579	0.531042	1.52929	0.126193	0.356368
BP1026B_I0022	MarR family protein	43.3178	0.945039	1.92524	0.440796	2.14394	0.032038	0.147299
BP1026B_I0023	hypothetical protein	10.0973	0.461789	1.37725	0.676628	0.682485	0.494932	0.741765
BP1026B_I0024	EmrB/QacA family drug resistance transporter	58.3106	0.238466	1.17974	0.364281	0.65462	0.512713	0.754416
BP1026B_I0025	LysR family transcriptional regulator	42.8066	-0.255951	-1.19412	0.377637	-0.677769	0.497918	0.745049
BP1026B_I0026	hypothetical protein	2.75422	0.198516	1.14752	1.1758	0.168835	0.865926	NA
BP1026B_I0027	LrgA family protein	1.68866	1.81733	3.52428	1.50238	1.20963	0.22642	NA
BP1026B_I0028	flagellar basal body-associated protein FliL	13.1576	-1.20157	-2.29989	0.579396	-2.07383	0.0380952	0.16495
BP1026B_I0029	flagellar motor switch protein FliM	36.4245	-0.260137	-1.19759	0.44853	-0.579978	0.56193	0.784172
BP1026B_I0030	flagellar motor switch protein FliN	13.4383	0.367317	1.28995	0.546625	0.671973	0.501601	0.745795
BP1026B_I0031	flagellar protein FliO	0.737558	0.916541	1.88758	2.02356	0.452936	0.650595	NA
BP1026B_I0032	flagellar biosynthesis protein FliP	34.1269	-0.413454	-1.33187	0.468247	-0.882982	0.377246	0.658004
BP1026B_I0033	flagellar biosynthesis protein FliQ	1.14596	3.02857	8.16002	1.91082	1.58496	0.112976	NA
BP1026B_I0034	flagellar biosynthetic protein FliR	5.22779	0.915694	1.88648	0.850415	1.07676	0.281587	0.560314
BP1026B_I0035	MerR family transcriptional regulator	24.0276	-0.253771	-1.19232	0.471689	-0.538006	0.590573	0.805718
BP1026B_I0036	aklanonic acid methyl transferase	0.631968	0.970524	1.95955	2.10105	0.461923	0.644137	NA
BP1026B_I0037	hypothetical protein	0.249806	0.778343	1.71516	3.58502	0.21711	0.828122	NA
BP1026B_I0038	ATP-binding cassette, ABC transporter	8.23328	3.06595	8.37416	0.940754	3.25903	0.00111793	0.011073
BP1026B_I0039	ABC transporter ATP-binding protein	2.89337	0.541078	1.45506	1.2037	0.449513	0.653062	NA
BP1026B_I0040	ABC transporter permease	4.86937	0.498309	1.41256	0.934583	0.533188	0.593903	0.808378
BP1026B_I0041	sensor kinase protein	3.00402	0.444654	1.36099	1.1297	0.393602	0.693875	NA
BP1026B_I0042	DNA-binding response regulator	0.806888	1.39953	2.63817	1.96193	0.713347	0.475631	NA
BP1026B_I0043	outer membrane porin	0.686083	2.2782	4.85071	2.2073	1.03212	0.302017	NA
BP1026B_I0044	type III DNA modification methyltransferase	31.1584	-0.0928495	-1.06647	0.41448	-0.224014	0.822746	0.921463
BP1026B_I0045	type III restriction enzyme	31.5041	1.0809	2.11536	0.425427	2.54075	0.0110617	0.0692832
BP1026B_I0046	outer membrane porin	0.933001	0.53915	1.45312	1.75684	0.306887	0.75893	NA
BP1026B_I0047	AraC family transcription regulator	3.38868	1.78602	3.44862	1.17215	1.52372	0.127579	NA
BP1026B_I0048	branched-chain amino acid ABC transporter ATP-binding protein	0.534166	-1.0146	-2.02034	2.50519	-0.404999	0.685478	NA
BP1026B_I0050	branched chain amino acid ABC transporter ATP-binding protein/permease	0.074638	-0.335347	-1.26168	4.08019	-0.082189	0.934496	NA
BP1026B_I0051	branched chain amino acid ABC transporter permease	0.074638	-0.335347	-1.26168	4.08019	-0.082189	0.934496	NA
BP1026B_I0052	hypothetical protein	1.3473	0.857425	1.8118	1.58721	0.540208	0.589054	NA
BP1026B_I0053	phenylacetaldehyde dehydrogenase	3.08186	0.57602	1.49073	1.26953	0.453727	0.650026	NA
BP1026B_I0054	hypothetical protein	1.73424	0.272859	1.2082	1.54673	0.17641	0.859972	NA
BP1026B_I0055	hypothetical protein	2.75606	0.552537	1.46666	1.15438	0.478644	0.632192	NA
BP1026B_I0056	short chain dehydrogenase/reductase family oxidoreductase	2.6668	0.159136	1.11662	1.1349	0.14022	0.888486	NA
BP1026B_I0057	glucose-methanol-choline oxidoreductase	4.5269	0.634071	1.55194	0.968134	0.654941	0.512506	0.754348
BP1026B_I0058	hypothetical protein	22.1765	0.216083	1.16158	0.501926	0.430508	0.666826	0.850114
BP1026B_I0059	PadR-like family transcriptional regulator	40.8919	-0.38627	-1.30701	0.367804	-1.05021	0.293623	0.574612
BP1026B_I0060	fatty acid desaturase	94.7329	2.72877	6.62891	0.397238	6.86935	6.44935e-12	3.82471e-10
BP1026B_I0061	hypothetical protein	857.437	3.45527	10.9683	0.384579	8.98455	2.59801e-19	3.68839e-17
BP1026B_I0062	AraC family transcription regulator	7.55841	-0.648449	-1.56748	0.722826	-0.897102	0.369665	0.649373
BP1026B_I0063	acyl-CoA dehydrogenase	69.8418	-0.729889	-1.65851	0.335887	-2.17302	0.0297787	0.139513
BP1026B_I0064	acetyl-CoA acetyltransferase	5.86311	0.684309	1.60693	0.813703	0.840982	0.400358	0.67714
BP1026B_I0065	fatty oxidation complex subunit alpha	25.9335	1.19003	2.28157	0.728958	1.6325	0.102574	0.313681
BP1026B_I0066	alpha-methylacyl-CoA racemase	9.06221	-0.268975	-1.20495	0.698716	-0.384957	0.70027	0.865637
BP1026B_I0067	lipoprotein	17.4034	0.307687	1.23772	0.49883	0.616817	0.537355	0.767587
BP1026B_I0068	hypothetical protein	0.47372	1.75382	3.37251	2.49333	0.703404	0.481804	NA
BP1026B_I0069	hypothetical protein	26.0426	-0.659695	-1.57975	0.449116	-1.46888	0.141866	0.379363
BP1026B_I0070	lipoprotein	6.60128	-0.123833	-1.08963	0.746199	-0.165952	0.868195	0.94413
BP1026B_I0071	transmembrane regulator PrtR	8.13313	0.435729	1.35259	0.743504	0.586048	0.557843	0.780207
BP1026B_I0072	ECF sigma factor PrtI	5.20645	0.344294	1.26953	0.886068	0.388564	0.697598	0.864579
BP1026B_I0073	catalase	1.0715	-1.11004	-2.15851	1.66071	-0.66841	0.503872	NA
BP1026B_I0074	cytochrome B561	3.3421	-0.0129142	-1.00899	1.06491	-0.012127	0.990324	NA
BP1026B_I0075	DNA gyrase subunit B	590.128	0.166267	1.12215	0.252697	0.657972	0.510556	0.752733
BP1026B_I0076	DNA polymerase III subunit beta	1107.15	-0.272347	-1.20777	0.240221	-1.13374	0.256905	0.530619
BP1026B_I0077	chromosomal replication initiation protein	215.719	-0.147705	-1.10781	0.335278	-0.440545	0.659543	0.847983
BP1026B_I0078	50S ribosomal protein L34	72.2184	0.449135	1.36522	0.486083	0.923987	0.355493	0.637384
BP1026B_I0079	ribonuclease P protein component	37.2761	0.701187	1.62584	0.440287	1.59257	0.111257	0.328908
BP1026B_I0080	hypothetical protein	47.0338	0.0366419	1.02572	0.389385	0.094102	0.925028	0.96997
BP1026B_I0081	inner membrane protein translocase component YidC	556.821	-0.145221	-1.1059	0.293076	-0.495504	0.620244	0.825524
BP1026B_I0082	hypothetical protein	709.859	-0.565341	-1.47974	0.395433	-1.42967	0.152811	0.395236
BP1026B_I0083	hypothetical protein	41.3382	1.5383	2.90453	0.566546	2.71523	0.00662292	0.0465892
BP1026B_I0084	tRNA modification GTPase TrmE	69.7926	0.0946003	1.06777	0.389327	0.242984	0.808017	0.915673
BP1026B_I0085	lipoprotein	60.5992	-0.763573	-1.69769	0.380516	-2.00668	0.0447842	0.183404
BP1026B_I0086	lipoprotein	50.8041	0.754151	1.68664	0.359782	2.09613	0.0360707	0.159125
BP1026B_I0087	putative lipoprotein	16.3572	0.941941	1.92111	0.537433	1.75267	0.0796593	0.264683
BP1026B_I0088	hypothetical protein	279.169	0.212111	1.15838	0.387092	0.547959	0.58372	0.799862
BP1026B_I0090	spermidine n(1)-acetyltransferase	95.4792	-0.458581	-1.37419	0.298363	-1.53699	0.124296	0.352313
BP1026B_I0091	hypothetical protein	3244.78	-0.157339	-1.11523	0.518822	-0.303263	0.761689	0.892841
BP1026B_I0092	YaeQ protein	120.093	0.426154	1.34365	0.418052	1.01938	0.308023	0.588534
BP1026B_I0093	glyoxalase family protein	173.6	-0.698204	-1.62248	0.288766	-2.41789	0.0156109	0.0885436
BP1026B_I0094	O6-methylguanine-DNA methyltransferase	15.4212	-0.353638	-1.27778	0.575427	-0.614567	0.538841	0.767783
BP1026B_I0095	DNA-3-methyladenine glycosylase II	3.91881	0.773429	1.70933	0.990668	0.780714	0.43497	0.701869
BP1026B_I0096	glutamate--cysteine ligase	100.732	-0.063123	-1.04472	0.299059	-0.211072	0.832831	0.926797
BP1026B_I0097	RNA polymerase sigma factor	73.0959	-0.364111	-1.28709	0.444712	-0.818757	0.412925	0.686498
BP1026B_I0098	hypothetical protein	7.27228	-0.444918	-1.36124	0.743115	-0.59872	0.54936	0.775177
BP1026B_I0099	hypothetical protein	289.458	-3.12058	-8.69738	0.330397	-9.44494	3.55617e-21	6.66427e-19
BP1026B_I0100	LysR family transcriptional regulator	17.848	-0.43414	-1.3511	0.588843	-0.737276	0.460955	0.719285
BP1026B_I0101	ABC transporter substrate-binding protein	23.7956	0.379194	1.30062	0.469765	0.807199	0.419552	0.690896
BP1026B_I0102	histone deacetylase family protein	9.77537	-1.36619	-2.5779	0.693305	-1.97055	0.0487751	0.192023
BP1026B_I0103	carbon-nitrogen family hydrolase	10.6877	0.0720814	1.05123	0.595784	0.120986	0.903702	0.961
BP1026B_I0106	hypothetical protein	7.20943	-0.233335	-1.17555	0.717183	-0.325348	0.744917	0.885322
BP1026B_I0107	hypothetical protein	69.1238	-0.856522	-1.81067	0.343664	-2.49232	0.012691	0.0768183
BP1026B_I0108	hypothetical protein	794.305	-0.982142	-1.9754	0.423772	-2.31762	0.0204701	0.106915
BP1026B_I0110	thioesterase family protein	43.4848	0.109197	1.07863	0.382327	0.28561	0.775176	0.899784
BP1026B_I0111	patatin-like phospholipase family protein	29.2115	0.432393	1.34947	0.414853	1.04228	0.297281	0.577354
BP1026B_I0112	D-isomer specific 2-hydroxyacid dehydrogenase	104.915	0.389515	1.30995	0.297168	1.31075	0.189941	0.449431
BP1026B_I0113	LysR family transcriptional regulator	776.432	0.637034	1.55513	0.229102	2.78057	0.00542637	0.0397849
BP1026B_I0114	DNA topoisomerase III	422.665	-0.376669	-1.29834	0.22859	-1.64779	0.0993959	0.307779
BP1026B_I0115	thioredoxin	9.02713	-0.162298	-1.11907	0.700192	-0.23179	0.816701	0.917959
BP1026B_I0116	SMF family protein	4.17815	0.26985	1.20568	1.32438	0.203756	0.838544	0.929182
BP1026B_I0117	peptide deformylase	333.691	-0.601507	-1.5173	0.276344	-2.17666	0.0295056	0.139068
BP1026B_I0118	methionyl-tRNA formyltransferase	31.5973	-0.0736294	-1.05236	0.403049	-0.182681	0.855048	0.93837
BP1026B_I0119	homoserine/homoserine lactone efflux protein	112.966	0.0572428	1.04048	0.292415	0.195758	0.844799	0.932705
BP1026B_I0120	M48 family peptidase	423.734	0.483467	1.3981	0.247033	1.9571	0.0503363	0.195543
BP1026B_I0121	ribosomal RNA small subunit methyltransferase B	57.4042	0.561658	1.47596	0.333053	1.68639	0.0917202	0.29212
BP1026B_I0122	hypothetical protein	53.8426	0.730138	1.6588	0.395777	1.84482	0.0650633	0.231597
BP1026B_I0123	sensor kinase protein	219.627	0.446988	1.36319	0.246283	1.81494	0.0695335	0.242565
BP1026B_I0124	DNA-binding response regulator	86.5788	-0.498174	-1.41242	0.309505	-1.60958	0.107489	0.322372
BP1026B_I0126	prophage integrase	478.248	0.0851351	1.06079	0.334746	0.254327	0.799243	0.909952
BP1026B_I0127	hypothetical protein	15.0271	0.640123	1.55846	0.557228	1.14876	0.250654	0.523779
BP1026B_I0131	hypothetical protein	0.324444	1.17667	2.26054	2.85662	0.41191	0.680405	NA
BP1026B_I0133	hypothetical protein	0.212363	0.566675	1.48111	3.78465	0.14973	0.880978	NA
BP1026B_I0134	hypothetical protein	0.34472	-0.119239	-1.08616	3.19616	-0.037307	0.97024	NA
BP1026B_I0135	Phage Rha protein	21.4911	-0.374015	-1.29595	0.453845	-0.824103	0.409881	0.683176
BP1026B_I0136	phage transcriptional activator	3.85687	0.782721	1.72037	1.05815	0.739709	0.459477	0.718028
BP1026B_I0137	putative phage DNA-binding protein	2.64025	1.71861	3.29119	1.42829	1.20326	0.228874	NA
BP1026B_I0138	hypothetical protein	11.3389	1.62899	3.09296	0.722074	2.25599	0.0240715	0.121525
BP1026B_I0139	Putative phage DNA-binding protein	450.865	0.525649	1.43958	0.401243	1.31005	0.190179	0.449703
BP1026B_I0140	putative phage-encoded membrane protein	360.131	0.417649	1.33575	0.242254	1.72402	0.0847048	0.274631
BP1026B_I0141	hypothetical protein	364.025	0.117457	1.08482	0.293769	0.399827	0.689284	0.860367
BP1026B_I0142	hypothetical protein	5.16575	0.533326	1.44726	0.868939	0.613767	0.539369	0.767848
BP1026B_I0143	Phage-related tail protein	0.676951	-0.652124	-1.57148	2.57015	-0.25373	0.799704	NA
BP1026B_I0144	bacteriophage tail protein	11.9449	0.615938	1.53255	0.602654	1.02204	0.30676	0.587921
BP1026B_I0145	hypothetical protein	0.212363	0.566675	1.48111	3.78465	0.14973	0.880978	NA
BP1026B_I0146	putative phage tail protein	0.307524	-0.412389	-1.33089	2.95477	-0.139567	0.889002	NA
BP1026B_I0147	Major tail tube protein	7.33967	0.273338	1.2086	0.701815	0.389473	0.696927	0.864579
BP1026B_I0148	Phage tail sheath monomer	1.15805	-1.25396	-2.38495	2.0934	-0.599008	0.549168	NA
BP1026B_I0154	baseplate assembly protein V	0.120805	-2.15148	-4.44284	4.06315	-0.52951	0.596452	NA
BP1026B_I0157	hypothetical protein	2611.24	-1.3897	-2.62025	0.34759	-3.99812	6.38486e-05	0.000981434
BP1026B_I0158	Phage tail completion protein	4.04788	-0.790937	-1.7302	1.14041	-0.693554	0.487962	0.73789
BP1026B_I0159	bacteriophage tail completion protein R	0.195443	-1.19238	-2.2853	3.91729	-0.30439	0.760831	NA
BP1026B_I0161	Putative phage-encoded lipoprotein	0.25853	-1.18929	-2.2804	3.55913	-0.33415	0.738266	NA
BP1026B_I0168	Phage terminase, endonuclease subunit	0.298799	1.08307	2.11854	3.31986	0.32624	0.744243	NA
BP1026B_I0169	Phage major capsid protein	4.3159	-0.780215	-1.71739	1.03527	-0.753635	0.451068	0.714179
BP1026B_I0170	Phage capsid scaffolding protein	0.86768	1.54301	2.91401	2.10106	0.734394	0.462709	NA
BP1026B_I0171	Phage terminase, ATPase subunit	5.21671	1.15231	2.2227	0.875005	1.31692	0.187865	0.44822
BP1026B_I0172	Phage portal protein	9.20607	0.437794	1.35453	0.685855	0.638319	0.523266	0.760627
BP1026B_I0173	addiction module antidote protein	78.1098	-0.454289	-1.37011	0.420031	-1.08156	0.279448	0.558358
BP1026B_I0174	addiction module killer protein	221.942	0.024825	1.01736	0.321865	0.0771287	0.938521	0.975371
BP1026B_I0175	ATPase	397.963	-0.439056	-1.35572	0.297394	-1.47635	0.139851	0.376659
BP1026B_I0176	hypothetical protein	135.256	0.0811299	1.05785	0.482576	0.168119	0.86649	0.94413
BP1026B_I0177	phage baseplate assembly protein	1.35509	-0.0463476	-1.03265	1.48382	-0.0312353	0.975082	NA
BP1026B_I0178	phage tail protein I	2.99307	1.30362	2.46847	1.2783	1.01981	0.307819	NA
BP1026B_I0179	Phage-encoded modification methylase	6.87062	0.771555	1.70711	0.774822	0.995783	0.319356	0.600635
BP1026B_I0180	hypothetical protein	142.148	-0.24673	-1.18651	0.458013	-0.538696	0.590097	0.805303
BP1026B_I0181	phage tail completion protein	26.6749	1.01925	2.02687	0.495455	2.05721	0.0396663	0.170025
BP1026B_I0182	type VI secretion system	114.455	0.573828	1.48847	0.302085	1.89956	0.0574912	0.212754
BP1026B_I0183	type VI secretion system	67.1773	0.735902	1.66544	0.481039	1.52982	0.126062	0.356214
BP1026B_I0184	type VI secretion system	172.966	0.320185	1.24849	0.28797	1.11187	0.266195	0.541521
BP1026B_I0185	hypothetical protein	21.2206	0.467796	1.383	0.473429	0.988102	0.323103	0.60423
BP1026B_I0186	lipoprotein	596.549	-0.667014	-1.58778	0.35127	-1.89886	0.0575827	0.212924
BP1026B_I0187	type VI secretion system	357.495	0.555162	1.46933	0.337533	1.64477	0.100018	0.309021
BP1026B_I0188	type VI secretion system	1926.06	0.015821	1.01103	0.37063	0.0426866	0.965951	0.983159
BP1026B_I0189	type VI secretion system	2645.57	-0.694163	-1.61795	0.310916	-2.23264	0.0255728	0.126703
BP1026B_I0190	type VI secretion system	272.818	1.60751	3.04726	0.348124	4.61764	3.88123e-06	7.87167e-05
BP1026B_I0191	type VI secretion system	53.5982	1.30455	2.47007	0.461843	2.82467	0.004733	0.0357071
BP1026B_I0192	type VI secretion system	23.7515	0.204435	1.15224	0.461805	0.442687	0.657992	0.847947
BP1026B_I0193	type VI secretion system	228.612	0.127735	1.09258	0.347944	0.367115	0.713533	0.871597
BP1026B_I0194	type VI secretion system	24.7465	0.351086	1.27552	0.457343	0.767664	0.442687	0.708129
BP1026B_I0195	type VI secretion system	88.0218	-0.113826	-1.08209	0.306836	-0.370969	0.710661	0.870218
BP1026B_I0196	type VI secretion system	39.6324	-0.311682	-1.24115	0.419092	-0.743707	0.457054	0.716652
BP1026B_I0197	type VI secretion system	264.207	-0.178019	-1.13133	0.265995	-0.669259	0.50333	0.747181
BP1026B_I0198	hypothetical protein	168.408	0.43929	1.35594	0.347899	1.26269	0.2067	0.472385
BP1026B_I0199	hypothetical protein	278.323	2.17329	4.5105	1.01954	2.13164	NA	NA
BP1026B_I0200	TolC family type I secretion outer membrane protein	7.00731	2.15123	4.44207	0.882038	2.43893	0.0147308	0.0847833
BP1026B_I0201	colicin V processing peptidase	2.12478	0.559551	1.47381	1.22595	0.456422	0.648087	NA
BP1026B_I0202	secretion protein	1.47536	1.19189	2.28452	1.57672	0.755934	0.449689	NA
BP1026B_I0203	hypothetical protein	0.448075	1.68488	3.21513	2.83851	0.593578	0.552795	NA
BP1026B_I0204	hypothetical protein	1.94977	2.075	4.21344	1.4712	1.41041	0.158418	NA
BP1026B_I0205	hypothetical protein	8.87134	2.31834	4.98759	0.793093	2.92317	0.0034649	0.0279398
BP1026B_I0206	peptidase	382.303	-0.984832	-1.97908	0.263963	-3.73095	0.000190757	0.00249571
BP1026B_I0207	hypothetical protein	916.102	0.460624	1.37614	0.550515	0.836715	0.402753	0.67874
BP1026B_I0208	lipoprotein	3.99412	0.4276	1.34499	1.01772	0.420153	0.674374	0.853211
BP1026B_I0209	acyltransferase family protein	3.35546	0.978999	1.9711	1.06954	0.915343	0.360012	NA
BP1026B_I0210	methyltransferase small domain-containing protein	12.7607	0.022101	1.01544	0.571478	0.0386734	0.969151	0.985559
BP1026B_I0211	hypothetical protein	92.3389	0.346669	1.27162	0.312675	1.10872	0.267551	0.543336
BP1026B_I0212	hypothetical protein	37.9177	-0.0504864	-1.03561	0.384619	-0.131263	0.895567	0.957136
BP1026B_I0213	TetR family transcriptional regulator	20.1445	0.538494	1.45246	0.491478	1.09566	0.273226	0.551752
BP1026B_I0214	hypothetical protein	2.57683	3.20739	9.23679	1.56506	2.04937	0.0404257	NA
BP1026B_I0215	monocarboxylate MFS permease	45.6921	2.68751	6.442	0.474451	5.66446	1.47484e-08	5.31511e-07
BP1026B_I0216	nitroreductase family protein	43.8042	-0.761961	-1.69579	0.459931	-1.65669	0.0975828	0.304581
BP1026B_I0217	molecular chaperone, Hsp70 class	31.3473	-0.210445	-1.15705	0.425571	-0.494501	0.620952	0.825724
BP1026B_I0218	cold shock transcription regulator protein	1937.39	0.891759	1.85544	0.239991	3.7158	0.000202565	0.00260005
BP1026B_I0219	amino acid permease	90.2928	0.3568	1.28058	0.361171	0.987899	0.323202	0.60423
BP1026B_I0220	class III extradiol-type catecholic dioxygenase family protein	6.98118	-0.707083	-1.6325	0.759209	-0.931342	0.351677	0.633938
BP1026B_I0221	3-octaprenyl-4-hydroxybenzoate carboxy-lyase	17.575	-0.348383	-1.27313	0.633437	-0.549989	0.582327	0.798778
BP1026B_I0222	glutaredoxin-like protein	726.745	-0.524571	-1.43851	0.329199	-1.59348	0.111053	0.328878
BP1026B_I0223	protein methyltransferase HemK	28.1356	-0.759316	-1.69269	0.450996	-1.68364	0.0922509	0.293213
BP1026B_I0224	peptide chain release factor 1	77.0217	0.865071	1.82143	0.372632	2.32152	0.0202589	0.106048
BP1026B_I0225	glutamyl-tRNA reductase	1860.33	0.93361	1.91005	0.455881	2.04793	0.0405671	0.173252
BP1026B_I0226	hypothetical protein	8.43481	1.24033	2.36253	0.764711	1.62196	0.104811	0.31721
BP1026B_I0227	peptidase, M24 family protein	62.3436	0.0997136	1.07156	0.333154	0.299302	0.76471	0.894548
BP1026B_I0228	isochorismatase family protein	14.5405	0.226124	1.16969	0.532209	0.424878	0.670926	0.851378
BP1026B_I0229	hydrolase	34.6048	0.31815	1.24673	0.420689	0.75626	0.449493	0.712881
BP1026B_I0230	ABC transporter ATP-binding protein	381.322	-0.609922	-1.52618	0.277834	-2.19528	0.0281437	0.135234
BP1026B_I0231	hypothetical protein	6.605	-0.326156	-1.25367	0.769625	-0.423785	0.671723	0.851927
BP1026B_I0232	glycerophosphoryl diester phosphodiesterase family protein	22.4319	-0.0419269	-1.02949	0.464536	-0.0902555	0.928084	0.970769
BP1026B_I0233	hypothetical protein	3.44368	1.6157	3.0646	1.23908	1.30395	0.192252	0.453297
BP1026B_I0234	GABA permease	22.7022	0.339435	1.26526	0.481452	0.705024	0.480795	0.734679
BP1026B_I0235	AraC/XylS family transcriptional regulator	5.27619	0.523482	1.43742	0.819991	0.638399	0.523214	0.760627
BP1026B_I0236	NADH dehydrogenase subunit B	14.2747	0.487839	1.40234	0.569446	0.856691	0.391616	0.66863
BP1026B_I0237	hypothetical protein	4.86205	1.17994	2.26568	0.918739	1.2843	0.199035	0.462082
BP1026B_I0238	GTP-dependent nucleic acid-binding protein EngD	127.485	0.296267	1.22796	0.309048	0.958646	0.337737	0.619709
BP1026B_I0239	hypothetical protein	157.207	-0.876672	-1.83614	0.435815	-2.01157	0.0442651	0.182394
BP1026B_I0240	putative lipoprotein	3.62561	-0.939886	-1.91838	1.14091	-0.823804	0.410051	0.683176
BP1026B_I0241	ubiquinone biosynthesis hydroxylase family protein	29.8568	-0.101364	-1.07279	0.526817	-0.192409	0.847422	0.934378
BP1026B_I0242	thiol:disulfide interchange protein DsbC	352.885	-0.61447	-1.531	0.268336	-2.28993	0.0220253	0.113196
BP1026B_I0243	peptidase	51.6955	-0.464049	-1.37941	0.356573	-1.30141	0.193117	0.454132
BP1026B_I0244	acyl carrier protein phosphodiesterase	23.539	1.00141	2.00196	0.514321	1.94706	0.0515279	0.198778
BP1026B_I0245	uracil-DNA glycosylase	10.0327	0.360955	1.28428	0.705101	0.51192	0.608707	0.817635
BP1026B_I0246	adenylate cyclase	12.006	-0.627058	-1.54441	0.601243	-1.04293	0.296979	0.577354
BP1026B_I0247	Indole-3-glycerol phosphate synthase	26.3393	-0.209492	-1.15628	0.481991	-0.434639	0.663824	0.849267
BP1026B_I0248	anthranilate phosphoribosyltransferase	82.7281	-0.554636	-1.4688	0.303631	-1.82668	0.0677484	0.237924
BP1026B_I0249	anthranilate synthase component II	36.8426	-0.355239	-1.2792	0.401742	-0.884248	0.376562	0.657055
BP1026B_I0250	anthranilate synthase component I	141.977	-0.497225	-1.4115	0.259815	-1.91377	0.0556498	0.20891
BP1026B_I0251	phosphoglycolate phosphatase	154.142	0.280859	1.21492	0.434725	0.646061	0.51824	0.757552
BP1026B_I0252	ribulose-phosphate 3-epimerase	37.5665	0.304772	1.23522	0.430051	0.708688	0.478518	0.732633
BP1026B_I0253	ApaG protein	55.2313	-0.11376	-1.08204	0.357374	-0.318323	0.75024	0.886998
BP1026B_I0254	membrane-bound lytic murein transglycosylase A	95.2302	0.0269187	1.01883	0.287416	0.0936575	0.925381	0.96997
BP1026B_I0255	hypothetical protein	26.9501	0.127938	1.09273	0.430861	0.296935	0.766516	0.89599
BP1026B_I0256	phenylacetate-CoA ligase	60.8181	0.22343	1.16751	0.356855	0.626108	0.531244	0.765012
BP1026B_I0257	phenylacetic acid degradation protein PaaI	109.34	1.72103	3.29672	0.554903	3.1015	0.00192545	0.0171824
BP1026B_I0258	enoyl-CoA hydratase	42.1083	0.531611	1.44554	0.420217	1.26509	0.20584	0.471781
BP1026B_I0259	beta-ketoadipyl CoA thiolase	14.144	0.265114	1.20173	0.630718	0.420336	0.67424	0.853211
BP1026B_I0260	phenylacetic acid degradation protein paaN	577.512	-0.373825	-1.29578	0.232766	-1.60601	0.108271	0.322883
BP1026B_I0261	enoyl-CoA hydratase	429.145	-0.34749	-1.27235	0.383859	-0.905255	0.36533	0.646184
BP1026B_I0266	hypothetical protein	57.6697	-0.0363342	-1.0255	0.413132	-0.0879482	0.929918	0.971757
BP1026B_I0269	anaerobic dehydrogenase	116.537	-0.298812	-1.23013	0.301404	-0.991398	0.321491	0.602716
BP1026B_I0270	long-chain-fatty-acid--CoA ligase	363.669	-0.337312	-1.2634	0.275003	-1.22657	0.219983	0.48729
BP1026B_I0271	outer membrane porin	204.452	-0.940206	-1.9188	0.25523	-3.68376	0.000229815	0.00290211
BP1026B_I0272	hypothetical protein	97.8437	-0.865445	-1.8219	0.320925	-2.69672	0.00700257	0.0487474
BP1026B_I0273	cell division protein MraZ	1327.9	-0.285321	-1.21868	0.235383	-1.21216	0.225453	0.493855
BP1026B_I0274	S-adenosyl-methyltransferase MraW	748.406	-0.364891	-1.28778	0.277399	-1.3154	0.188374	0.448287
BP1026B_I0275	cell division protein FtsL	20.0151	-0.270767	-1.20645	0.48086	-0.56309	0.573374	0.79308
BP1026B_I0276	penicillin-binding protein	241.598	0.116082	1.08379	0.271708	0.427231	0.669211	0.851286
BP1026B_I0277	UDP-N-acetylmuramoylalanyl-D-glutamate--2, 6-diaminopimelate ligase	66.2491	-0.222867	-1.16705	0.348858	-0.638848	0.522922	0.760627
BP1026B_I0278	UDP-N-acetylmuramoyl-tripeptide--D-alanyl-D- alanine ligase	58.939	-0.211729	-1.15808	0.442429	-0.478561	0.632251	0.832049
BP1026B_I0279	phospho-N-acetylmuramoyl-pentapeptide- transferase	580.378	0.203398	1.15141	0.320528	0.634571	0.525708	0.761343
BP1026B_I0280	UDP-N-acetylmuramoyl-L-alanyl-D-glutamate synthetase	80.1904	0.323651	1.25149	0.354809	0.912182	0.361673	0.644028
BP1026B_I0281	cell division protein FtsW	151.087	0.310103	1.2398	0.286806	1.08123	0.279596	0.558358
BP1026B_I0282	undecaprenyldiphospho-muramoylpentapeptide beta-N- acetylglucosaminyltransferase	31.1449	0.343024	1.26841	0.45153	0.759693	0.447438	0.712438
BP1026B_I0283	UDP-N-acetylmuramate--L-alanine ligase	113.419	-0.0783945	-1.05584	0.329916	-0.237619	0.812176	0.915996
BP1026B_I0284	D-alanine--D-alanine ligase	53.8856	0.253787	1.19233	0.344204	0.737316	0.46093	0.719285
BP1026B_I0285	cell division protein FtsQ	75.2433	0.67726	1.5991	0.324879	2.08466	0.0371006	0.162597
BP1026B_I0286	cell division protein FtsA	550.801	-0.32155	-1.24967	0.407288	-0.789491	0.429825	0.697758
BP1026B_I0287	cell division protein FtsZ	1068.79	-0.625796	-1.54306	0.257919	-2.42633	0.0152524	0.0867205
BP1026B_I0288	AhpC/TSA family protein	264.936	0.0805399	1.05741	0.276118	0.291687	0.770526	0.898669
BP1026B_I0289	UDP-3-O-[3-hydroxymyristoyl] N-acetylglucosamine deacetylase	696.2	0.140677	1.10242	0.316106	0.445032	0.656297	0.846806
BP1026B_I0290	hypothetical protein	12.5452	-0.0125451	-1.00873	0.598704	-0.0209538	0.983283	0.99111
BP1026B_I0291	preprotein translocase subunit SecA	1074.02	0.00105894	1.00073	0.372454	0.00284314	0.997732	0.998371
BP1026B_I0292	bifunctional ornithine acetyltransferase/N-acetylglutamate synthase	33.0224	-0.025526	-1.01785	0.383126	-0.0666255	0.94688	0.977605
BP1026B_I0293	putative ATP/GTP-binding protein	82.2178	0.214328	1.16016	0.34774	0.616346	0.537666	0.767587
BP1026B_I0294	NUDIX family pyrophosphatase	70.1505	0.22808	1.17128	0.352336	0.647338	0.517414	0.757257
BP1026B_I0295	hypothetical protein	18.6575	0.0552595	1.03905	0.538511	0.102615	0.918268	0.968061
BP1026B_I0296	hypothetical protein	961.716	-0.072819	-1.05177	0.408203	-0.178389	0.858417	0.939819
BP1026B_I0297	dephospho-CoA kinase	9.2843	-0.0829011	-1.05915	0.681143	-0.121709	0.90313	0.960973
BP1026B_I0298	peptidase A24 N- domain-containing protein	5.15269	2.43533	5.40889	1.03014	2.36408	0.0180751	0.0978981
BP1026B_I0299	type IV pilus assembly protein PilC	0.511162	1.84808	3.6002	2.41635	0.764821	0.444378	NA
BP1026B_I0300	type IV fimbrial biogenesis protein,PilB	6.63934	-0.0929161	-1.06652	0.772871	-0.120222	0.904307	0.961352
BP1026B_I0301	hypothetical protein	128.297	0.5703	1.48483	0.289565	1.96951	0.0488946	0.192023
BP1026B_I0303	octaprenyl-diphosphate synthase	356.999	-0.309809	-1.23954	0.324557	-0.954559	0.339801	0.621377
BP1026B_I0304	50S ribosomal protein L27	774.647	0.569644	1.48416	0.248428	2.29299	0.0218485	0.112731
BP1026B_I0305	GTPase ObgE	230.035	-0.225052	-1.16882	0.271311	-0.829499	0.406822	0.680341
BP1026B_I0306	gamma-glutamyl kinase	53.546	-0.0311594	-1.02183	0.411164	-0.0757835	0.939591	0.975488
BP1026B_I0307	lipoprotein	52.4046	0.155801	1.11404	0.353143	0.441183	0.659081	0.847983
BP1026B_I0308	dinucleoside polyphosphate hydrolase	369.792	0.380393	1.3017	0.320166	1.18811	0.23479	0.505977
BP1026B_I0309	prolyl-tRNA synthetase	408.764	-0.409442	-1.32817	0.249522	-1.64091	0.100817	0.310333
BP1026B_I0310	hypothetical protein	50.8928	0.732996	1.66209	0.378926	1.93441	0.0530633	0.201515
BP1026B_I0311	hypoxanthine-guanine phosphoribosyltransferase	78.9136	0.152562	1.11154	0.357125	0.427195	0.669238	0.851286
BP1026B_I0312	signal recognition particle protein	512.042	-0.209534	-1.15631	0.299222	-0.700263	0.483763	0.736362
BP1026B_I0313	cytochrome C assembly family protein	63.3944	0.725978	1.65402	0.335112	2.16638	0.0302823	0.140986
BP1026B_I0314	hypothetical protein	4.30718	-0.567576	-1.48203	1.07404	-0.528448	0.597188	0.810965
BP1026B_I0315	N-acetyl-anhydromuranmyl-L-alanine amidase	14.1534	0.815973	1.76049	0.571023	1.42897	0.153014	0.395406
BP1026B_I0316	ribonucleotide-diphosphate reductase subunit alpha	243.553	-0.231364	-1.17394	0.263723	-0.877298	0.380325	0.660913
BP1026B_I0317	ribonucleotide-diphosphate reductase subunit beta	678.309	-0.334292	-1.26076	0.239627	-1.39505	0.163	0.41101
BP1026B_I0318	HctB	2270.12	0.804076	1.74603	0.30207	2.66189	0.00777033	0.0526831
BP1026B_I0319	outer membrane lipoprotein	54.5395	-0.685808	-1.6086	0.57493	-1.19285	0.232926	0.504279
BP1026B_I0320	sugar kinase	656.159	0.0751269	1.05345	0.242329	0.310021	0.756545	0.889886
BP1026B_I0321	thiol peroxidase	145.217	-0.280054	-1.21424	0.288059	-0.97221	0.330946	0.612482
BP1026B_I0322	hypothetical protein	53.4077	0.0583288	1.04126	0.362933	0.160715	0.872318	0.946021
BP1026B_I0323	acetyl-CoA carboxylase biotin carboxylase subunit	225.996	-0.210756	-1.15729	0.2476	-0.851196	0.39466	0.672036
BP1026B_I0324	acetyl-CoA carboxylase biotin carboxyl carrier protein subunit	29.8634	-0.360326	-1.28372	0.412357	-0.87382	0.382216	0.662235
BP1026B_I0325	3-dehydroquinate dehydratase	61.9699	0.349165	1.27382	0.335058	1.0421	0.297365	0.577354
BP1026B_I0326	thioredoxin	44.2169	-0.8679	-1.82501	0.399281	-2.17366	0.029731	0.139429
BP1026B_I0327	hypothetical protein	226.492	-0.207388	-1.1546	0.385964	-0.537325	0.591043	0.806035
BP1026B_I0328	UDP-N-acetylmuramate:L-alanyl-gamma-D-glutamyl- meso-diaminopimelate ligase	131.892	-0.0039834	-1.00276	0.290164	-0.0137281	0.989047	0.993713
BP1026B_I0329	esterase	48.3252	0.448868	1.36497	0.493418	0.90971	0.362975	0.645611
BP1026B_I0330	shikimate 5-dehydrogenase	7.07634	1.13595	2.19763	0.746722	1.52125	0.128198	0.359214
BP1026B_I0331	ribonuclease II (RNB) family protein	137.103	-0.157006	-1.11497	0.304765	-0.515171	0.606433	0.817116
BP1026B_I0332	monofunctional biosynthetic peptidoglycan transglycosylase	9.31039	0.331035	1.25792	0.663132	0.4992	0.617639	0.824644
BP1026B_I0333	hypothetical protein	0.749109	0.956599	1.94073	2.22843	0.42927	0.667727	NA
BP1026B_I0334	hypothetical protein	16.1016	-0.397288	-1.31703	0.634943	-0.625706	0.531508	0.765012
BP1026B_I0335	serine-type carboxypeptidase family protein	59.8803	-0.798043	-1.73874	0.371057	-2.15073	0.0314975	0.145528
BP1026B_I0336	hypothetical protein	32.2974	-0.423961	-1.34161	0.522993	-0.810642	0.417571	0.689574
BP1026B_I0337	transcriptional regulator	13.2076	-1.08471	-2.12096	0.570014	-1.90296	0.0570457	0.211899
BP1026B_I0338	2-dehydro-3-deoxygalactonokinase	15.7855	-1.58822	-3.00678	0.588939	-2.69675	0.00700208	0.0487474
BP1026B_I0339	2-dehydro-3-deoxy-6-phosphogalactonate aldolase	4.47514	-0.316629	-1.24542	0.866218	-0.365531	0.714715	0.871896
BP1026B_I0340	short chain dehydrogenase	12.3193	-0.175583	-1.12942	0.603259	-0.291057	0.771008	0.898669
BP1026B_I0341	L-arabinose ABC transporter periplasmic L-arabinose-binding protein	21.8628	-0.95602	-1.93995	0.482467	-1.98153	0.0475324	0.189846
BP1026B_I0342	L-arabinose transporter ATP-binding protein	36.3013	-0.905375	-1.87303	0.396385	-2.28408	0.0223667	0.114397
BP1026B_I0343	L-arabinose transporter permease	7.55784	-0.0774778	-1.05517	0.79182	-0.0978477	0.922053	0.969105
BP1026B_I0344	short chain dehydrogenase/reductase family oxidoreductase	6.79762	-0.477945	-1.39276	0.740239	-0.645663	0.518498	0.757668
BP1026B_I0345	aldose 1-epimerase	2.51904	-1.17434	-2.25689	1.24796	-0.94101	0.3467	NA
BP1026B_I0346	orotidine 5'-phosphate decarboxylase	156.272	-0.460412	-1.37594	0.328132	-1.40313	0.160577	0.406211
BP1026B_I0347	competence/damage-inducible protein CinA	10.1726	1.61585	3.06492	0.704371	2.29403	0.0217886	0.112547
BP1026B_I0348	phosphatidylglycerophosphatase A	14.2089	0.440423	1.357	0.548788	0.802536	0.422243	0.691703
BP1026B_I0349	thiamine monophosphate kinase	2.93518	1.46734	2.76512	1.2651	1.15986	0.246105	NA
BP1026B_I0350	malic enzyme	498.467	-0.164797	-1.12101	0.250777	-0.657146	0.511087	0.752733
BP1026B_I0351	ribonuclease SA	334.264	-0.49297	-1.40734	0.304532	-1.61878	0.105495	0.318455
BP1026B_I0352	barstar family protein	141.947	-0.101257	-1.07271	0.292687	-0.345955	0.729376	0.879117
BP1026B_I0353	16S ribosomal RNA methyltransferase RsmE	7.53382	0.287165	1.22024	0.828009	0.346813	0.728731	0.879018
BP1026B_I0354	glyoxalase/bleomycin resistance protein/dioxygenase family protein	14.423	-0.0512729	-1.03618	0.545042	-0.0940715	0.925052	0.96997
BP1026B_I0355	spermidine synthase	13.1935	0.726609	1.65475	0.674901	1.07662	0.281652	0.560314
BP1026B_I0356	transketolase	909.871	-0.311268	-1.2408	0.304594	-1.02191	0.306823	0.587921
BP1026B_I0357	glyceraldehyde-3-phosphate dehydrogenase, type I	1299.52	-0.50767	-1.42175	0.278181	-1.82496	0.068007	0.238304
BP1026B_I0358	MFS transporter	2.18563	1.10634	2.15298	1.28382	0.861756	0.388822	NA
BP1026B_I0359	cyanate hydratase	14.3922	-0.933757	-1.91024	0.538011	-1.73557	0.0826398	0.271126
BP1026B_I0360	carbonic anhydrase	2.93095	0.449007	1.3651	1.23281	0.364215	0.715698	NA
BP1026B_I0361	DNA-binding transcriptional regulator CynR	20.6099	0.942608	1.922	0.495099	1.90388	0.0569258	0.211782
BP1026B_I0362	hypothetical protein	10.6586	0.782867	1.72055	0.624017	1.25456	0.209639	0.475852
BP1026B_I0363	GntR family transcriptional regulator	20.7514	-0.25764	-1.19552	0.458062	-0.562456	0.573805	0.793236
BP1026B_I0364	C4-dicarboxylate transporter DctA	5.9283	0.558958	1.47321	0.838832	0.666353	0.505185	0.748843
BP1026B_I0365	allantoicase	2.54586	-0.879709	-1.84	1.21328	-0.725066	0.468412	NA
BP1026B_I0366	ureidoglycolate hydrolase	0.832471	0.316346	1.24517	2.19443	0.144159	0.885375	NA
BP1026B_I0367	ferric uptake regulator	846.973	-0.438958	-1.35563	0.457504	-0.959463	0.337325	0.61951
BP1026B_I0368	outer membrane lipoprotein	129.706	0.0367712	1.02582	0.333992	0.110096	0.912333	0.964849
BP1026B_I0369	dihydrodipicolinate reductase	42.7091	0.281993	1.21587	0.448533	0.6287	0.529545	0.76372
BP1026B_I0370	MotA/TolQ/ExbB proton channel family protein	21.6692	0.365914	1.2887	0.453784	0.806361	0.420035	0.690963
BP1026B_I0371	biopolymer ExbD/TolR family transporter	7.50416	0.614407	1.53093	0.890382	0.690049	0.490163	0.739824
BP1026B_I0372	leucyl-tRNA synthetase	540.472	0.0855033	1.06106	0.253393	0.337434	0.73579	0.881801
BP1026B_I0373	lipoprotein	51.5394	0.273527	1.20876	0.482244	0.567196	0.570581	0.791582
BP1026B_I0374	DNA polymerase III subunit delta	24.6638	0.346725	1.27167	0.6144	0.564331	0.572529	0.792643
BP1026B_I0375	gamma-glutamyl phosphate reductase	45.3514	1.19284	2.28602	0.37392	3.19009	0.0014223	0.0134074
BP1026B_I0376	hypothetical protein	21.7967	0.766145	1.70072	0.515853	1.4852	0.137491	0.373201
BP1026B_I0377	RpiR family transcriptional regulator	10.1369	0.0507383	1.03579	0.672091	0.0754932	0.939822	0.975488
BP1026B_I0378	phosphogluconate dehydratase	38.8622	-0.287574	-1.22059	0.466905	-0.615916	0.53795	0.767587
BP1026B_I0379	KHG/KDPG aldolase	21.4221	0.112513	1.08111	0.487255	0.230913	0.817383	0.91833
BP1026B_I0380	GntP family high-affinity gluconate permease	132.944	-0.416922	-1.33508	0.320412	-1.30121	0.193188	0.454132
BP1026B_I0381	shikimate kinase	34.0741	0.039073	1.02745	0.405209	0.0964266	0.923182	0.969105
BP1026B_I0382	adenylosuccinate lyase	315.502	-0.144623	-1.10544	0.285988	-0.505694	0.613071	0.820874
BP1026B_I0383	nitrate transporter	3.81716	0.889508	1.85254	0.993228	0.895573	0.370481	0.650564
BP1026B_I0384	LysR family transcriptional regulator	10.9445	0.00481698	1.00334	0.627969	0.00767074	0.99388	0.996645
BP1026B_I0385	glutamate dehydrogenase	2386.23	-1.7484	-3.35986	0.351583	-4.97293	6.59487e-07	1.7125e-05
BP1026B_I0386	glutamate/aspartate periplasmic binding protein	4502.43	-1.95358	-3.87334	0.293299	-6.66072	2.72487e-11	1.55683e-09
BP1026B_I0387	glutamate/aspartate transport system permease	61.8195	-0.574921	-1.4896	0.387871	-1.48225	0.138274	0.374041
BP1026B_I0388	glutamate/aspartate ABC transporter, permease protein	88.5492	-0.390256	-1.31063	0.305655	-1.27679	0.201678	0.465219
BP1026B_I0389	Cystine ABC transporter, ATP-binding protein	422.267	-0.719052	-1.6461	0.244026	-2.94662	0.00321263	0.0263133
BP1026B_I0390	hypothetical protein	19.3595	1.23643	2.35615	0.538302	2.29691	0.0216237	0.112065
BP1026B_I0391	chaperonin, 10 kDa	42.3878	1.94423	3.84833	0.521512	3.72807	0.000192951	0.00251104
BP1026B_I0392	HSP20 family protein	34.6732	0.946165	1.92674	0.412219	2.2953	0.0217161	0.11242
BP1026B_I0393	HSP20 family protein	2.83042	2.51506	5.71621	1.29804	1.93758	0.0526748	NA
BP1026B_I0394	hypothetical protein	6.9023	0.998735	1.99825	0.773187	1.29171	0.196457	0.459511
BP1026B_I0395	hypothetical protein	85.9585	0.104868	1.0754	0.298075	0.351818	0.724975	0.876518
BP1026B_I0396	dihydroorotase	36.0409	0.335207	1.26156	0.3825	0.876359	0.380835	0.661238
BP1026B_I0397	hypothetical protein	2.7061	-0.0237199	-1.01658	1.17328	-0.0202167	0.98387	NA
BP1026B_I0398	hypothetical protein	16019.9	-1.44051	-2.71416	0.489968	-2.94	0.00328216	0.0267891
BP1026B_I0399	OsmC/Ohr family protein	76.8266	-0.384648	-1.30554	0.353653	-1.08764	0.276754	0.556
BP1026B_I0400	50S ribosomal protein L13	7383.95	0.301029	1.23202	0.375621	0.801416	0.422891	0.691703
BP1026B_I0401	30S ribosomal protein S9	771.614	0.258697	1.1964	0.25854	1.00061	0.317017	0.598157
BP1026B_I0402	iron-sulfur cluster insertion protein ErpA	1120.58	0.576307	1.49103	0.270556	2.13009	0.0331645	0.150997
BP1026B_I0403	AraC family transcriptional regulator	20.4685	1.67652	3.19655	0.530179	3.16217	0.00156598	0.0144993
BP1026B_I0404	glutathione S-transferase	58.1768	-1.36902	-2.58295	0.472695	-2.8962	0.00377711	0.0297408
BP1026B_I0405	glutathione S-transferase-like protein	15.8573	-0.745836	-1.67695	0.539907	-1.38142	0.167151	0.417162
BP1026B_I0406	anhydro-N-acetylmuramic acid kinase	6.11197	0.18558	1.13727	0.890325	0.20844	0.834885	0.927601
BP1026B_I0407	tyrosyl-tRNA synthetase	153.848	-0.0931476	-1.06669	0.273349	-0.340765	0.733281	0.881252
BP1026B_I0408	D-tyrosyl-tRNA(Tyr) deacylase	8.51067	2.44648	5.45086	0.847503	2.8867	0.0038931	0.030449
BP1026B_I0409	phosphoglycerate mutase	12.906	1.46182	2.75457	0.684031	2.13707	0.0325921	0.149407
BP1026B_I0410	lipoprotein	12.0214	-0.377171	-1.29879	0.591442	-0.637714	0.52366	0.760804
BP1026B_I0411	hypothetical protein	12.1397	0.48652	1.40106	0.622133	0.78202	0.434203	0.70122
BP1026B_I0412	Holliday junction DNA helicase RuvB	37.4179	-0.501176	-1.41537	0.382297	-1.31096	0.189871	0.449431
BP1026B_I0413	Holliday junction DNA helicase RuvA	73.8152	-1.29135	-2.44757	0.333643	-3.87047	0.000108628	0.00156591
BP1026B_I0414	Holliday junction resolvase	20.7725	0.303613	1.23423	0.468418	0.648167	0.516877	0.756977
BP1026B_I0415	bifunctional phosphoribosylaminoimidazolecarboxamide formyltransferase/IMP cyclohydrolase	177.921	0.215766	1.16132	0.273228	0.789694	0.429707	0.697758
BP1026B_I0416	DNA-binding protein Fis	63.4566	-0.255024	-1.19336	0.413069	-0.617389	0.536978	0.767587
BP1026B_I0417	dihydrouridine synthase	158.718	0.573202	1.48782	0.303402	1.88925	0.0588584	0.216014
BP1026B_I0418	hypothetical protein	8.39448	0.324867	1.25255	0.765628	0.424315	0.671336	0.851668
BP1026B_I0419	glutathione S-transferase	80.9132	-0.212591	-1.15877	0.322298	-0.659609	0.509505	0.752531
BP1026B_I0420	aminopeptidase P	68.5818	-0.16089	-1.11798	0.333525	-0.482394	0.629526	0.831533
BP1026B_I0421	glutamate synthase domain-containing protein	28.4167	-0.453771	-1.36962	0.407895	-1.11247	0.265936	0.54123
BP1026B_I0422	tRNA-specific 2-thiouridylase MnmA	20.5872	0.600748	1.5165	0.493894	1.21635	0.223852	0.4926
BP1026B_I0423	NAD(P) transhydrogenase subunit alpha	175.246	-1.95923	-3.88854	0.318116	-6.15884	7.32781e-10	3.50314e-08
BP1026B_I0424	NUDIX domain-containing protein	11.7158	0.759888	1.69336	0.639043	1.1891	0.234399	0.50576
BP1026B_I0425	NAD(P) transhydrogenase subunit beta	191.531	-1.63844	-3.11328	0.281623	-5.81784	5.96137e-09	2.34698e-07
BP1026B_I0426	NAD(P) transhydrogenase subunit alpha	65.3894	-2.7344	-6.65482	0.45045	-6.07037	1.27616e-09	5.79015e-08
BP1026B_I0427	DeoR family transcriptional regulator	7.81495	1.42303	2.68148	0.777932	1.82924	0.0673632	0.237112
BP1026B_I0428	hypothetical protein	7.02334	-1.06452	-2.09147	0.745425	-1.42807	0.153273	0.395421
BP1026B_I0429	N6-adenine-specific DNA methylase	15.6298	0.135034	1.09812	0.635342	0.212537	0.831688	0.926475
BP1026B_I0430	hypothetical protein	28.341	0.230165	1.17297	0.464268	0.495759	0.620065	0.82552
BP1026B_I0431	hypothetical protein	2.24192	0.580798	1.49568	1.26189	0.460261	0.645329	NA
BP1026B_I0432	paraquat-inducible protein	44.9189	0.120606	1.08719	0.408602	0.295167	0.767866	0.896626
BP1026B_I0433	paraquat-inducible protein	3.34205	1.18648	2.27598	1.10137	1.07729	0.281353	NA
BP1026B_I0434	paraquat-inducible protein	19.8704	0.481218	1.39592	0.482774	0.996777	0.318873	0.600208
BP1026B_I0435	cytochrome B561	31.601	0.441569	1.35808	0.41823	1.0558	0.291058	0.571045
BP1026B_I0436	YceI, base-induced periplasmic protein	101.718	-0.635699	-1.55369	0.305426	-2.08135	0.0374021	0.16346
BP1026B_I0437	hypothetical protein	431.512	-0.733241	-1.66237	0.243425	-3.01219	0.00259372	0.0218553
BP1026B_I0438	major facilitator family transporter	2.29587	0.993168	1.99055	1.32286	0.750771	0.45279	NA
BP1026B_I0439	preprotein translocase subunit SecF	148.779	-0.084121	-1.06004	0.295669	-0.284511	0.776019	0.899784
BP1026B_I0440	preprotein translocase subunit SecD	126.98	0.12097	1.08747	0.279815	0.432322	0.665508	0.850114
BP1026B_I0441	preprotein translocase subunit YajC	251.841	-0.170192	-1.12521	0.282255	-0.602972	0.546527	0.77426
BP1026B_I0442	queuine tRNA-ribosyltransferase	39.4328	0.292071	1.2244	0.37729	0.774128	0.438855	0.70419
BP1026B_I0443	S-adenosylmethionine--tRNA ribosyltransferase-isomerase	20.3558	0.583789	1.49878	0.544488	1.07218	0.283639	0.562666
BP1026B_I0444	ATP-dependent DNA helicase RecG	31.3366	0.0527802	1.03726	0.44207	0.119393	0.904964	0.961495
BP1026B_I0445	oxidative stress regulatory protein	236.648	0.513384	1.42739	0.297525	1.72551	0.0844351	0.274517
BP1026B_I0446	catalase/peroxidase HPI	175.33	-1.49863	-2.82573	0.252098	-5.94462	2.77098e-09	1.20204e-07
BP1026B_I0447	hypothetical protein	3.93987	-0.702467	-1.62728	0.969375	-0.72466	0.468661	0.725124
BP1026B_I0448	Non-specific DNA-binding protein Dps /Iron-binding ferritin-like antioxidant protein	1157.58	-1.62165	-3.07727	0.397012	-4.08465	4.41442e-05	0.000698702
BP1026B_I0449	transcriptional regulator	3.87425	0.799799	1.74086	0.997214	0.802034	0.422534	0.691703
BP1026B_I0450	4-hydroxybenzoate octaprenyltransferase	28.9982	0.798886	1.73976	0.423507	1.88636	0.0592466	0.217021
BP1026B_I0451	phosphonate metabolism protein/1,5-bisphosphokinase PhnN	0.774814	2.42989	5.38853	2.41254	1.00719	0.313842	NA
BP1026B_I0452	hypothetical protein	0.485271	1.81605	3.52117	2.80735	0.646894	0.517701	NA
BP1026B_I0453	phosphonates metabolism transcriptional regulator PhnF	4.55206	0.169756	1.12487	0.935317	0.181495	0.855979	0.939051
BP1026B_I0454	alkylphosphonate utilization operon protein PhnG	15.1595	4.30717	19.7964	0.97386	4.42278	9.7441e-06	0.000179024
BP1026B_I0455	carbon-phosphorus lyase complex subunit	0.30128	-1.46652	-2.76354	3.35125	-0.437603	0.661674	NA
BP1026B_I0456	phosphonate metabolism protein	3.21629	2.35434	5.1136	1.26201	1.86555	0.0621042	NA
BP1026B_I0457	PhnJ protein	2.32717	2.48027	5.58002	1.59664	1.55343	0.12032	NA
BP1026B_I0458	phosphonate C-P lyase system protein PhnL	1.82304	-2.33763	-5.0547	1.85249	-1.26188	0.206991	NA
BP1026B_I0459	phosphonates ABC transporter ATP-binding protein	0.772519	2.45728	5.49182	2.11822	1.16007	0.246021	NA
BP1026B_I0460	phosphonate metabolism protein PhnM	1.21152	1.81579	3.52052	1.71749	1.05723	0.290406	NA
BP1026B_I0461	phosphonate ABC transporter ATPase	0.074638	-0.335347	-1.26168	4.08019	-0.082189	0.934496	NA
BP1026B_I0462	phosphonate ABC transporter periplasmic phosphonate-binding protein	1.23453	0.206579	1.15395	1.5896	0.129957	0.896601	NA
BP1026B_I0463	phosphonates ABC transporter permease	1.79425	1.75505	3.37539	1.42188	1.23432	0.217084	NA
BP1026B_I0464	pyrroline-5-carboxylate reductase	7.40235	-0.166246	-1.12213	0.922822	-0.180149	0.857035	0.93961
BP1026B_I0465	hypothetical protein	5.44887	0.46212	1.37756	0.928189	0.497873	0.618574	0.824753
BP1026B_I0466	glycolate oxidase iron-sulfur subunit	10.3195	0.077567	1.05524	0.637072	0.121756	0.903093	0.960973
BP1026B_I0467	glycolate oxidase FAD binding subunit	19.9794	-0.47552	-1.39042	0.474294	-1.00259	0.316061	0.597075
BP1026B_I0468	glycolate oxidase subunit GlcD	67.8471	-0.32208	-1.25013	0.32869	-0.979889	0.327141	0.607955
BP1026B_I0469	D-lactate dehydrogenase, cytochrome c-dependent	47.0902	-0.274688	-1.20973	0.357551	-0.768248	0.44234	0.708064
BP1026B_I0470	ATP:cob(I)alamin adenosyltransferase	71.7282	-1.1542	-2.22562	0.446199	-2.58675	0.00968855	0.0623501
BP1026B_I0471	flavohemoprotein	636.926	2.51652	5.72202	0.257834	9.76025	1.66739e-22	3.55078e-20
BP1026B_I0472	phospho-2-dehydro-3-deoxyheptonate aldolase	64.5388	-0.00393284	-1.00273	0.331324	-0.0118701	0.990529	0.994455
BP1026B_I0473	tldD protein	201.777	-0.67585	-1.59754	0.281226	-2.40323	0.0162511	0.0916204
BP1026B_I0474	carbon-nitrogen family hydrolase	69.5534	-0.158726	-1.1163	0.318761	-0.497948	0.61852	0.824753
BP1026B_I0475	hypothetical protein	21.0619	0.710751	1.63666	0.483731	1.46931	0.141748	0.379363
BP1026B_I0476	bifunctional glutamine-synthetase adenylyltransferase/deadenyltransferase	45.9375	-0.0267141	-1.01869	0.391797	-0.0681834	0.94564	0.976918
BP1026B_I0477	DNA repair protein RecN	25.6474	0.63111	1.54876	0.503692	1.25297	0.210217	0.476703
BP1026B_I0478	NAD(+)/NADH kinase family protein	28.4769	-0.142784	-1.10403	0.430931	-0.331339	0.740388	0.88373
BP1026B_I0479	heat-inducible transcription repressor	144.331	0.0282349	1.01976	0.275979	0.102308	0.918512	0.968061
BP1026B_I0480	ferrochelatase	47.2061	0.368249	1.29079	0.405583	0.90795	0.363904	0.645713
BP1026B_I0481	heat shock protein 15	31.2704	0.631661	1.54935	0.402165	1.57065	0.116263	0.33853
BP1026B_I0482	heat shock protein GrpE	685.088	-0.033391	-1.02341	0.366301	-0.0911573	0.927368	0.970647
BP1026B_I0483	hypothetical protein	13.3134	0.0743419	1.05288	0.998362	0.0744639	0.940641	0.975488
BP1026B_I0484	molecular chaperone DnaK	3346.72	0.0880267	1.06292	0.283092	0.310948	0.75584	0.889503
BP1026B_I0485	chaperone protein DnaJ	267.84	0.223743	1.16776	0.237223	0.943172	0.345593	0.627671
BP1026B_I0486	chorismate binding protein	16.8323	-0.0325342	-1.02281	0.650061	-0.0500478	0.960084	0.981161
BP1026B_I0487	3-methyl-2-oxobutanoate hydroxymethyltransferase	89.9748	-0.571839	-1.48642	0.322554	-1.77285	0.076254	0.257942
BP1026B_I0488	deoxynucleoside kinase family protein	15.609	0.984241	1.97827	0.568551	1.73114	0.0834269	0.272943
BP1026B_I0489	2-amino-4-hydroxy-6- hydroxymethyldihydropteridine pyrophosphokinase	38.3469	0.634595	1.5525	0.411158	1.54343	0.122726	0.350164
BP1026B_I0490	polyA polymerase	135.258	0.570783	1.48533	0.272124	2.09751	0.0359488	0.158776
BP1026B_I0491	HAD family hydrolase	68.2197	0.522983	1.43692	0.361796	1.44552	0.148312	0.389267
BP1026B_I0492	DnaA regulatory inactivator Hda	23.9031	2.04688	4.13212	0.522483	3.9176	8.94341e-05	0.00132176
BP1026B_I0493	hypothetical protein	15.503	0.404729	1.32384	0.534152	0.757704	0.448628	0.712846
BP1026B_I0494	tRNA delta(2)-isopentenylpyrophosphate transferase	11.2827	0.432693	1.34975	0.784619	0.551469	0.581312	0.798665
BP1026B_I0495	DNA mismatch repair protein	35.3881	0.59107	1.50636	0.432114	1.36786	0.171357	0.423927
BP1026B_I0496	DedA protein	36.0906	0.0202459	1.01413	0.465232	0.0435179	0.965289	0.983159
BP1026B_I0497	small-conductance mechanosensitive channel	47.9696	0.581067	1.49596	0.354496	1.63914	0.101185	0.31106
BP1026B_I0498	glutamine amidotransferase	14.3675	-0.0188812	-1.01317	0.555326	-0.0340002	0.972877	0.987296
BP1026B_I0499	mannose-1-phosphate guanylyltransferase/mannose-6-phosphate isomerase	75.7057	-0.124738	-1.09031	0.319976	-0.389836	0.696658	0.864579
BP1026B_I0500	capsular polysaccharide biosynthesis/export periplasmic protein WcbA	88.5843	0.345011	1.27016	0.339446	1.01639	0.309441	0.590282
BP1026B_I0501	capsular polysaccharide glycosyltransferase biosynthesis protein WcbB	161.04	0.332046	1.2588	0.380258	0.873212	0.382547	0.662563
BP1026B_I0502	capsular polysaccharide biosynthesis/export periplasmic protein WcbC	546.088	-0.241409	-1.18215	0.280406	-0.860926	0.389279	0.66863
BP1026B_I0503	capsular polysaccharide export system inner membrane protein	617.67	-0.414016	-1.33239	0.334587	-1.23739	0.215942	0.483598
BP1026B_I0504	capsule polysaccharide export inner-membrane protein	406.398	0.134043	1.09736	0.411505	0.325737	0.744623	0.885196
BP1026B_I0505	putative ATP-binding ABC transporter capsular polysaccharide export protein	363.137	-0.0291727	-1.02043	0.317041	-0.0920155	0.926686	0.970423
BP1026B_I0506	Glycosyl transferase, group 1 family protein	1014.96	-0.240706	-1.18157	0.388675	-0.619299	0.535719	0.767587
BP1026B_I0507	Capsular polysaccharide biosynthesis protein WcbF	397.698	0.342581	1.26802	0.237486	1.44253	0.149153	0.390547
BP1026B_I0508	capsular polysaccharide biosynthesis protein	284.273	-0.0323051	-1.02264	0.369198	-0.0875009	0.930273	0.971757
BP1026B_I0509	hypothetical protein	34.0786	-0.394761	-1.31472	0.550093	-0.717626	0.472988	0.72917
BP1026B_I0510	Glyscosyl transferase, group 1 family protein	777.31	-0.0437238	-1.03077	0.325717	-0.134239	0.893214	0.956194
BP1026B_I0511	capsular polysaccharide biosynthesis protein	482.1	-0.545953	-1.45998	0.325851	-1.67547	0.0938423	0.296461
BP1026B_I0512	capsular polysaccharide biosynthesis protein WcbJ, NAD-dependent epimerase	226.187	0.159956	1.11725	0.326747	0.489541	0.624459	0.828705
BP1026B_I0513	GDP-mannose 4,6-dehydratase	724.602	-0.509662	-1.42372	0.420887	-1.21092	0.225925	0.494145
BP1026B_I0514	D,D-heptose 7-phosphate kinase	480.196	0.254823	1.19319	0.336367	0.757576	0.448705	0.712846
BP1026B_I0515	phosphoheptose isomerase	297.817	-0.44991	-1.36596	0.303536	-1.48223	0.138279	0.374041
BP1026B_I0516	D-glycero-D-manno-heptose 1-phosphateguanosyltransferase	179.152	0.199853	1.14858	0.329182	0.607121	0.54377	0.77138
BP1026B_I0517	D-glycero-D-manno-heptose 1,7-bisphosphatephosphatase	86.3977	0.376168	1.29789	0.310487	1.21154	0.225687	0.493855
BP1026B_I0518	capsular polysaccharide export protein	289.603	0.227931	1.17115	0.317273	0.718406	0.472507	0.728908
BP1026B_I0519	short chain dehydrogenase/reductase family oxidoreductase	13.1705	0.905704	1.87346	0.574904	1.5754	0.115164	0.336105
BP1026B_I0520	capsular polysaccharide biosynthesis protein WcbQ	172.611	0.473905	1.38886	0.329846	1.43675	0.15079	0.39188
BP1026B_I0521	capsular polysaccharide biosynthesis fatty acid synthase	201.307	0.255221	1.19352	0.291291	0.876174	0.380935	0.661238
BP1026B_I0522	UDP-3-O-[3-hydroxymyristoyl] N-acetylglucosamine deacetylase	35.7221	0.658806	1.57877	0.40517	1.626	0.10395	0.316033
BP1026B_I0523	class-I aminotransferase	154.196	0.363798	1.28681	0.367801	0.989115	0.322607	0.603942
BP1026B_I0524	acetyltransferase	7.4956	0.106357	1.07651	0.843689	0.126061	0.899683	0.959703
BP1026B_I0525	hypothetical protein	12.1689	1.05427	2.07666	0.620493	1.69908	0.0893044	0.286353
BP1026B_I0526	hypothetical protein	47.6549	-0.500544	-1.41475	0.443381	-1.12893	0.258929	0.532599
BP1026B_I0527	PAP2 family protein	4.71531	2.44137	5.43156	1.03381	2.36153	0.0181995	0.0984582
BP1026B_I0529	hypothetical protein	7.49489	0.611205	1.52753	0.817887	0.747297	0.454884	0.715445
BP1026B_I0530	AraC family transcriptional regulator	3.09905	1.52386	2.8756	1.20376	1.26592	0.205543	NA
BP1026B_I0531	undecaprenyl-phosphate galactosephosphotransferase	0.700362	0.781657	1.7191	2.03413	0.384271	0.700778	NA
BP1026B_I0532	polysaccharide biosynthesis/export protein	0.586048	2.02803	4.07848	2.69433	0.752702	0.451629	NA
BP1026B_I0533	protein-tyrosine-phosphatase	0.137725	-0.329796	-1.25684	4.07997	-0.080833	0.935575	NA
BP1026B_I0534	Tyrosine-protein kinase Wzc	0.844331	1.46113	2.75324	1.90765	0.765935	0.443715	NA
BP1026B_I0535	O-antigen translocase	0.511162	1.84808	3.6002	2.41635	0.764821	0.444378	NA
BP1026B_I0536	capsule polysaccharide biosynthesis protein	0.931656	-0.662054	-1.58233	2.32075	-0.285275	0.775433	NA
BP1026B_I0537	serine O-acetyltransferase	0.44773	-1.97963	-3.94393	2.65012	-0.746997	0.455065	NA
BP1026B_I0538	Glycosyltransferase	0.387531	1.40723	2.65228	3.07261	0.457993	0.646957	NA
BP1026B_I0539	hypothetical protein	0.706606	1.17923	2.26455	2.02591	0.582071	0.560519	NA
BP1026B_I0540	3-deoxy-manno-octulosonate-8-phosphatase	1.28864	0.911104	1.88048	1.64252	0.554697	0.579102	NA
BP1026B_I0541	2-dehydro-3-deoxyphosphooctonate aldolase	5.65555	-0.346089	-1.27111	0.783968	-0.441458	0.658881	0.847983
BP1026B_I0542	arabinose-5-phosphate isomerase	5.99873	0.804368	1.74638	0.815041	0.986905	0.323689	0.604848
BP1026B_I0543	UTP-glucose-1-phosphate uridylyltransferase	7.04366	-0.592619	-1.50798	0.70638	-0.838952	0.401496	0.677863
BP1026B_I0544	hypothetical protein	3.848	-0.100631	-1.07224	1.03537	-0.0971938	0.922572	0.969105
BP1026B_I0545	regulator of flagellar biosynthesis FlhD	4.31297	-0.896927	-1.8621	0.922945	-0.971809	0.331145	0.612482
BP1026B_I0547	hypothetical protein	517.831	0.2314	1.17397	0.304026	0.761121	0.446585	0.711892
BP1026B_I0548	OmpA family outer membrane protein	835.193	-1.04556	-2.06417	0.338688	-3.0871	0.00202122	0.0177996
BP1026B_I0549	translocation protein TolB	2956.18	0.328542	1.25574	0.548668	0.598799	0.549307	0.775177
BP1026B_I0550	TolA protein	48.7106	0.794349	1.73429	0.398285	1.99442	0.046106	0.186906
BP1026B_I0551	tolR protein	10.6465	0.30477	1.23522	0.605914	0.502992	0.61497	0.822476
BP1026B_I0552	tolQ protein	54.4269	0.0949044	1.06799	0.348148	0.272598	0.785162	0.905139
BP1026B_I0553	thioesterase	19.6113	0.340246	1.26597	0.527257	0.645313	0.518724	0.757668
BP1026B_I0554	short-chain dehydrogenase	12.9599	0.172629	1.12711	0.607162	0.284321	0.776164	0.899784
BP1026B_I0555	serine hydroxymethyltransferase	773.087	-0.518517	-1.43248	0.382565	-1.35537	0.175299	0.428195
BP1026B_I0556	transcriptional regulator NrdR	25.3011	0.45391	1.36975	0.541544	0.838177	0.401931	0.678087
BP1026B_I0557	hypothetical protein	0.447828	1.69962	3.24815	3.34797	0.507657	0.611694	NA
BP1026B_I0558	hypothetical protein	2.11025	1.09568	2.13713	1.37185	0.798686	0.424473	NA
BP1026B_I0559	hypothetical protein	5.05307	0.201671	1.15003	0.912315	0.221054	0.825051	0.921977
BP1026B_I0560	hypothetical protein	1.64764	0.232647	1.17499	1.42915	0.162787	0.870686	NA
BP1026B_I0561	fimbrial protein pilin	4.80041	0.940202	1.9188	1.00006	0.940147	0.347142	0.62891
BP1026B_I0562	hypothetical protein	13.433	-0.371751	-1.29392	0.781724	-0.475553	0.634393	0.833931
BP1026B_I0563	hypothetical protein	18.3201	1.1719	2.25308	0.531546	2.2047	0.0274755	0.132978
BP1026B_I0564	transmembrane protein	246.728	-0.000236743	-1.00016	0.300764	-0.00078714	0.999372	0.999372
BP1026B_I0565	antioxidant protein LsfA	4286.49	-0.32594	-1.25348	0.372309	-0.875457	0.381325	0.66167
BP1026B_I0566	ISBma2, transposase	53.5563	-0.36118	-1.28448	0.43066	-0.838665	0.401657	0.677869
BP1026B_I0567	glutaryl-CoA dehydrogenase	712.415	-0.290081	-1.22271	0.357322	-0.811819	0.416895	0.689574
BP1026B_I0568	IclR family transcriptional regulator	55.0303	2.10644	4.30628	0.40925	5.14708	2.64579e-07	7.33464e-06
BP1026B_I0569	hypothetical protein	10.2743	1.97359	3.92743	0.732247	2.69525	0.00703362	0.048891
BP1026B_I0570	hypothetical protein	4.0289	1.16285	2.23899	1.13624	1.02341	0.306113	0.587363
BP1026B_I0571	EAL domain-containing protein	44.0589	-0.105473	-1.07585	0.373194	-0.282621	0.777467	0.900478
BP1026B_I0572	metallo-beta-lactamase family protein	58.9644	-1.12576	-2.18216	0.347977	-3.23515	0.0012158	0.0117686
BP1026B_I0573	FAD-dependent oxidoreductase	20.4785	0.00152929	1.00106	0.535974	0.00285329	0.997723	0.998371
BP1026B_I0574	hypothetical protein	3.67361	-0.857663	-1.8121	1.28045	-0.669813	0.502977	0.74713
BP1026B_I0575	4-hydroxybenzoate transporter	9.09483	-0.986158	-1.9809	0.718349	-1.37281	0.169811	0.421603
BP1026B_I0576	fumarylacetoacetase	17.0838	-0.811836	-1.75544	0.588164	-1.38029	0.167498	0.417409
BP1026B_I0577	homogentisate 1,2-dioxygenase	39.4083	-2.40221	-5.28611	0.423464	-5.67275	1.40525e-08	5.10655e-07
BP1026B_I0578	major facilitator superfamily transporter	5.55637	-0.205004	-1.15269	1.07696	-0.190355	0.849031	0.935057
BP1026B_I0579	major facilitator superfamily transporter	4.50938	0.775424	1.71169	0.903602	0.858148	0.390811	0.66863
BP1026B_I0580	nitroreductase family protein	11.2197	-0.406175	-1.32517	0.650114	-0.624776	0.532118	0.765185
BP1026B_I0581	D-lactate dehydrogenase	150.704	0.611367	1.52771	0.311362	1.96352	0.0495852	0.19375
BP1026B_I0582	LysR family transcriptional regulator	1332.89	-0.0923117	-1.06608	0.269471	-0.342567	0.731924	0.881126
BP1026B_I0583	alanine--glyoxylate aminotransferase	77.303	-0.234321	-1.17635	0.312083	-0.750827	0.452756	0.714362
BP1026B_I0584	AraC family transcriptional regulator	14.9353	-0.0636174	-1.04508	0.677953	-0.0938375	0.925238	0.96997
BP1026B_I0585	membrane protein	9.47355	-0.276397	-1.21117	0.630963	-0.438056	0.661346	0.848413
BP1026B_I0586	major facilitator superfamily transporter	2.55047	-0.32086	-1.24907	1.16987	-0.27427	0.783877	NA
BP1026B_I0587	xanthine dehydrogenase subunit A	7.57673	-0.507589	-1.42167	0.742807	-0.683339	0.494393	0.741431
BP1026B_I0588	xanthine dehydrogenase, subunit B	10.2165	0.0306818	1.02149	0.61286	0.0500633	0.960072	0.981161
BP1026B_I0589	solute-binding periplasmic protein	2.76165	0.591383	1.50669	1.20475	0.490875	0.623515	NA
BP1026B_I0590	hypothetical protein	16.6019	0.165198	1.12132	0.503764	0.327926	0.742967	0.884199
BP1026B_I0591	TonB-dependent siderophore receptor family protein	12.0887	1.34435	2.53916	0.650071	2.06801	0.0386394	0.16669
BP1026B_I0592	iron chelate uptake ABC transporter, ATP-binding component	5.32762	-0.273477	-1.20872	0.8504	-0.321586	0.747766	0.886908
BP1026B_I0593	periplasmic binding protein	3.86704	0.264207	1.20098	1.05923	0.249433	0.803026	0.912769
BP1026B_I0594	FecCD-family membrane transporter protein	2.78535	0.913263	1.8833	1.56053	0.585228	0.558394	NA
BP1026B_I0595	LysR family regulatory protein	3.98006	0.538716	1.45268	1.09479	0.492073	0.622668	0.827467
BP1026B_I0596	DSBA-like thioredoxin domain-containing protein	17.0108	0.718178	1.6451	0.549927	1.30595	0.191569	0.452369
BP1026B_I0597	hypothetical protein	11.1585	-0.2104	-1.15701	0.68941	-0.305188	0.760223	0.89235
BP1026B_I0598	phospholipid-binding domain-containing protein	17.3465	-0.45731	-1.37298	0.576183	-0.793688	0.427377	0.695471
BP1026B_I0599	D-(-)-3-hydroxybutyrate-oligomer hydrolase	53.9538	0.0317583	1.02226	0.367134	0.0865031	0.931066	0.97213
BP1026B_I0600	hypothetical protein	15.6764	-0.261182	-1.19846	0.610815	-0.427596	0.668945	0.851286
BP1026B_I0601	hypothetical protein	59.5463	0.86001	1.81505	0.356492	2.41242	0.0158468	0.0896645
BP1026B_I0602	serine-type carboxypeptidase family protein	481.388	-0.0525196	-1.03707	0.299491	-0.175363	0.860795	0.941369
BP1026B_I0603	permease	9.05041	1.30415	2.46938	0.700434	1.86192	0.0626147	0.225828
BP1026B_I0604	EmrB/QacA family drug resistance transporter	9.03759	0.218755	1.16373	0.639355	0.342149	0.732239	0.881126
BP1026B_I0605	glycerophosphoryl diester phosphodiesterase family protein	16.6936	-0.271653	-1.20719	0.525634	-0.51681	0.605289	0.817089
BP1026B_I0606	amino acid transporter LysE	14.3386	-0.0339615	-1.02382	0.655391	-0.0518186	0.958673	0.981161
BP1026B_I0607	acetyltransferase	0.522368	-1.09971	-2.14312	2.3052	-0.477057	0.633321	NA
BP1026B_I0608	DNA-binding protein	2.94029	-0.00772575	-1.00537	1.07627	-0.00717825	0.994273	NA
BP1026B_I0609	metallo-beta-lactamase family protein	53.9609	-1.12107	-2.17508	0.348195	-3.21967	0.00128339	0.0122959
BP1026B_I0610	transcriptional regulator	14.1917	0.756873	1.68982	0.602492	1.25624	0.20903	0.475621
BP1026B_I0611	lipoprotein	94.2124	-3.29301	-9.80155	0.33031	-9.96945	2.07372e-23	5.39744e-21
BP1026B_I0612	lipoprotein	191.055	-3.5863	-12.0111	0.303454	-11.8183	3.14119e-32	1.47165e-29
BP1026B_I0613	OmpW family outer membrane protein	34.004	-2.50684	-5.68373	0.481577	-5.20547	1.93502e-07	5.49429e-06
BP1026B_I0614	activator protein	448.542	-4.54342	-23.3188	0.432575	-10.5032	8.35093e-26	2.79458e-23
BP1026B_I0615	hypothetical protein	15.1543	-1.10333	-2.1485	0.570873	-1.9327	0.0532728	0.201602
BP1026B_I0616	zinc-binding alcohol dehydrogenase	20.2035	-0.40524	-1.32431	0.494589	-0.819346	0.412589	0.686184
BP1026B_I0617	transcriptional regulator family protein	244.234	-0.824764	-1.77125	0.470115	-1.75439	0.0793643	0.26432
BP1026B_I0618	hypothetical protein	23.5396	-0.0495709	-1.03496	0.503394	-0.0984733	0.921556	0.969105
BP1026B_I0619	hypothetical protein	14.7116	0.0796325	1.05675	0.530376	0.150143	0.880651	0.950277
BP1026B_I0620	hypothetical protein	4.60103	0.2554	1.19367	0.881243	0.289818	0.771956	0.898669
BP1026B_I0621	co-chaperonin GroES	2880.48	-1.13852	-2.20156	0.355345	-3.20399	0.00135536	0.0129063
BP1026B_I0622	chaperonin GroEL	9473.37	-1.00587	-2.00816	0.295967	-3.39859	0.000677331	0.00722847
BP1026B_I0623	hydroxymethylpyrimidine kinase	65.2469	0.561687	1.47599	0.344286	1.63145	0.102794	0.31415
BP1026B_I0624	rubredoxin	2133.86	-0.397408	-1.31714	0.391114	-1.01609	0.309586	0.590318
BP1026B_I0625	hypothetical protein	27.972	-0.0843423	-1.0602	0.611081	-0.138021	0.890224	0.95483
BP1026B_I0626	hypothetical protein	113.015	-0.533322	-1.44726	0.390554	-1.36555	0.172079	0.424398
BP1026B_I0627	Holliday junction resolvase-like protein	18.4267	-0.0798723	-1.05692	0.477088	-0.167416	0.867043	0.94413
BP1026B_I0628	bifunctional pyrimidine regulatory protein PyrR/uracil phosphoribosyltransferase	20.7004	-0.122281	-1.08845	0.463269	-0.263952	0.791817	0.906976
BP1026B_I0629	aspartate carbamoyltransferase catalytic subunit	121.954	0.172059	1.12667	0.309815	0.555362	0.578647	0.796404
BP1026B_I0630	dihydroorotase	34.3781	0.709588	1.63534	0.460321	1.54151	0.123193	0.350432
BP1026B_I0631	acyltransferase family protein	31.3335	-0.237556	-1.17899	0.487594	-0.487201	0.626116	0.829653
BP1026B_I0632	diadenosine tetraphosphatase	59.0538	-0.205086	-1.15275	0.344733	-0.594911	0.551903	0.776476
BP1026B_I0633	dTDP-glucose 4,6-dehydratase	208.551	-0.0334972	-1.02349	0.290192	-0.115431	0.908103	0.963313
BP1026B_I0634	glucose-1-phosphate thymidylyltransferase	184.973	0.0650186	1.0461	0.251323	0.258705	0.795863	0.908975
BP1026B_I0635	dTDP-4-dehydrorhamnose 3,5-epimerase	96.7775	0.204626	1.15239	0.32055	0.638359	0.52324	0.760627
BP1026B_I0636	dTDP-4-dehydrorhamnose reductase	244.578	0.0501739	1.03539	0.289797	0.173135	0.862545	0.942267
BP1026B_I0637	ABC-2 type transport system integral membrane protein	125.679	0.523368	1.43731	0.384563	1.36094	0.173532	0.425713
BP1026B_I0638	polysaccharide ABC transporter, ATP-binding protein	162.987	0.373282	1.2953	0.278738	1.33918	0.18051	0.435387
BP1026B_I0639	O-antigen acetylase WbiA	621.841	0.400773	1.32022	0.405229	0.989005	0.322661	0.603942
BP1026B_I0640	NAD-dependent epimerase/dehydratase	358.524	-0.176388	-1.13005	0.326595	-0.540084	0.589139	0.804985
BP1026B_I0641	glycosyltransferase	715.452	-0.245205	-1.18526	0.370082	-0.662569	0.507607	0.750675
BP1026B_I0642	O-antigen methyl transferase	469.482	-0.14544	-1.10607	0.285264	-0.509841	0.610163	0.818852
BP1026B_I0643	glycosyl transferase family protein	350.586	-0.370976	-1.29323	0.31203	-1.18891	0.234474	0.50576
BP1026B_I0644	glycosyl transferase WbiF	148.016	-0.151044	-1.11037	0.382317	-0.395075	0.692788	0.862285
BP1026B_I0645	UDP-glucose 4-epimerase	90.0322	0.479628	1.39438	0.341359	1.40506	0.160005	0.405201
BP1026B_I0646	glycoside hydrolase family protein	193.782	0.339528	1.26534	0.408719	0.830714	0.406135	0.68028
BP1026B_I0647	polysaccharide biosynthesis protein	170.124	-0.0753387	-1.05361	0.29172	-0.258257	0.796209	0.909149
BP1026B_I0648	glycosyl transferase family protein	86.4502	-0.0172048	-1.012	0.303775	-0.0566368	0.954835	0.980062
BP1026B_I0649	UDP-glucose 4-epimerase	54.5325	-0.688105	-1.61117	0.350609	-1.9626	0.0496924	0.193751
BP1026B_I0650	glycoside hydrolase family protein	21.4712	1.09157	2.13106	0.488099	2.23637	0.0253276	0.1261
BP1026B_I0651	glycosyl transferase family protein	14.3355	1.06014	2.08513	0.633884	1.67245	0.0944359	0.297533
BP1026B_I0652	hypothetical protein	9.71621	-0.311126	-1.24068	0.614274	-0.506494	0.61251	0.820357
BP1026B_I0653	phosphoglucomutase/phosphomannomutase family protein	213.524	-0.863346	-1.81925	0.313255	-2.75604	0.0058505	0.0425615
BP1026B_I0654	lipopolysaccharide heptosyltransferase I	33.9624	0.101515	1.0729	0.386953	0.262346	0.793055	0.90708
BP1026B_I0655	hypothetical protein	25.1792	-0.432717	-1.34977	0.450824	-0.959836	0.337138	0.619408
BP1026B_I0656	3-deoxy-D-manno-octulosonic-acid transferase	8.55719	-0.24556	-1.18555	1.03337	-0.23763	0.812168	0.915996
BP1026B_I0657	urease accessory protein UreG	5.64433	0.423492	1.34117	0.840569	0.503816	0.614391	0.822171
BP1026B_I0658	urease accessory protein	0.287001	1.02267	2.03168	3.36369	0.304033	0.761103	NA
BP1026B_I0659	urease accessory protein UreE	0.137725	-0.329796	-1.25684	4.07997	-0.080833	0.935575	NA
BP1026B_I0660	urease subunit alpha	5.10122	0.344445	1.26966	1.05226	0.327338	0.743412	0.88443
BP1026B_I0661	urease, beta/gamma subunit	0.307524	-0.412389	-1.33089	2.95477	-0.139567	0.889002	NA
BP1026B_I0662	urease subunit gamma	1.36576	0.230254	1.17304	1.62569	0.141635	0.887368	NA
BP1026B_I0663	UreD-family accessory protein	3.51701	0.345772	1.27083	1.11156	0.31107	0.755748	0.889503
BP1026B_I0664	branched-chain amino acid ABC transporter ATP-binding protein	0.525256	1.84555	3.59389	2.79326	0.660713	0.508796	NA
BP1026B_I0665	branched-chain amino acid ABC transporter ATP-binding protein	0.370611	-0.112803	-1.08133	2.8116	-0.0401206	0.967997	NA
BP1026B_I0666	branched-chain amino acid transport system, permease	0.856129	1.48744	2.80391	1.94967	0.76292	0.445511	NA
BP1026B_I0667	branched-chain amino acid ABC transporter permease	0.212363	0.566675	1.48111	3.78465	0.14973	0.880978	NA
BP1026B_I0668	branched-chain amino acid ABC transporter substrate-binding protein	5.9392	0.0473048	1.03333	0.761109	0.0621525	0.950441	0.97862
BP1026B_I0669	omega amino acid--pyruvate transaminase	37.656	-0.719071	-1.64612	0.370889	-1.93878	0.0525284	0.200404
BP1026B_I0670	Rhodanese-related sulfurtransferase	21.1065	0.425387	1.34293	0.586395	0.725428	0.46819	0.725124
BP1026B_I0671	protein-L-isoaspartate(D-aspartate) O-methyltransferase	170.692	0.0728683	1.05181	0.289831	0.251417	0.801492	0.911848
BP1026B_I0672	hypothetical protein	27.4292	0.446654	1.36288	0.415395	1.07525	0.282261	0.56105
BP1026B_I0673	coproporphyrinogen III oxidase	240.549	-0.516861	-1.43084	0.266579	-1.93887	0.0525174	0.200404
BP1026B_I0674	proteinase inhibitor	2.72609	0.68536	1.6081	1.23898	0.553164	0.580151	NA
BP1026B_I0675	hypothetical protein	243.328	-0.200044	-1.14873	0.549301	-0.364179	0.715724	0.872568
BP1026B_I0676	undecaprenyl pyrophosphate phosphatase	170.378	-0.215699	-1.16127	0.301936	-0.714387	0.474988	0.729851
BP1026B_I0677	tRNA (guanine-N(7)-)-methyltransferase	80.623	0.472027	1.38706	0.344301	1.37097	0.170384	0.422577
BP1026B_I0679	Sir2 family transcriptional regulator	5.22663	-0.6813	-1.60358	0.801246	-0.8503	0.395158	0.672264
BP1026B_I0680	methyl transferase	9.878	-0.091342	-1.06536	0.615757	-0.148341	0.882074	0.950277
BP1026B_I0681	hypothetical protein	101.009	-0.794149	-1.73405	0.283762	-2.79865	0.00513172	0.0380756
BP1026B_I0682	hypothetical protein	29.6723	-1.20679	-2.30824	0.420613	-2.86912	0.0041161	0.0316341
BP1026B_I0683	Integral membrane protein possibly involved inchromosome condensation	19.4933	-0.539235	-1.4532	0.483012	-1.1164	0.264251	0.538736
BP1026B_I0684	hypothetical protein	43.3128	0.0601473	1.04257	0.364016	0.165233	0.868761	0.94413
BP1026B_I0685	hypothetical protein	7.61967	0.0156653	1.01092	0.788023	0.0198793	0.98414	0.991547
BP1026B_I0686	serine/threonine dehydratase	23.8786	-0.117435	-1.0848	0.440046	-0.26687	0.789569	0.906683
BP1026B_I0687	hypothetical protein	1.31181	1.95453	3.87589	1.67385	1.16768	0.242935	NA
BP1026B_I0688	LysE family protein	7.58653	0.311735	1.2412	0.707275	0.440755	0.65939	0.847983
BP1026B_I0689	3-octaprenyl-4-hydroxybenzoate carboxy-lyase	28.5084	0.00761742	1.00529	0.413405	0.0184261	0.985299	0.992288
BP1026B_I0690	transglycosylase	356.908	0.0108295	1.00753	0.394651	0.0274408	0.978108	0.989426
BP1026B_I0691	aminotransferase	21.5932	1.0899	2.1286	0.507146	2.14909	0.0316271	0.14584
BP1026B_I0692	Transcription termination protein NusB	40.7252	-0.350616	-1.27511	0.52577	-0.666863	0.50486	0.748843
BP1026B_I0693	6,7-dimethyl-8-ribityllumazine synthase	253.686	0.0519552	1.03667	0.269531	0.192762	0.847146	0.934293
BP1026B_I0694	bifunctional 3,4-dihydroxy-2-butanone 4-phosphate synthase/GTP cyclohydrolase II-like protein	88.4105	0.0342371	1.02402	0.321415	0.10652	0.91517	0.966625
BP1026B_I0695	riboflavin synthase subunit alpha	21.117	-0.0347311	-1.02437	0.538866	-0.0644521	0.94861	0.97783
BP1026B_I0696	riboflavin biosynthesis protein RibD	24.6634	0.532203	1.44614	0.56711	0.938448	0.348014	0.629759
BP1026B_I0697	glutamate-1-semialdehyde aminotransferase	191.582	0.508849	1.42291	0.36664	1.38787	0.165176	0.414573
BP1026B_I0698	hypothetical protein	5.82468	-0.587886	-1.50304	0.839692	-0.700121	0.483852	0.736362
BP1026B_I0699	hypothetical protein	37.9304	0.428113	1.34547	0.598733	0.715031	0.47459	0.729805
BP1026B_I0700	major facilitator superfamily transporter	4.83367	0.220032	1.16476	0.838698	0.26235	0.793052	0.90708
BP1026B_I0701	hypothetical protein	0.830238	1.48076	2.79095	2.12327	0.697396	0.485555	NA
BP1026B_I0702	D-cysteine desulfhydrase	2.13698	2.19738	4.58646	1.42727	1.53957	0.123664	NA
BP1026B_I0703	Cystine ABC transporter, ATP-binding protein	1.63848	1.38889	2.61878	1.59945	0.868357	0.385199	NA
BP1026B_I0704	His/Glu/Gln/Arg/opine ABC transporter permease	2.8624	1.13696	2.19918	1.12751	1.00838	0.313272	NA
BP1026B_I0705	ABC transporter substrate-binding protein	6.24519	-0.35469	-1.27871	0.747584	-0.474448	0.635181	0.834328
BP1026B_I0706	hypothetical protein	2.30312	2.19624	4.58283	1.3706	1.60239	0.109069	NA
BP1026B_I0707	bifunctional glucokinase/RpiR family transcriptional regulator	26.6624	-0.739452	-1.66954	0.444947	-1.66189	0.0965353	0.302116
BP1026B_I0708	6-phosphogluconolactonase	9.69387	-0.832404	-1.78065	0.660063	-1.2611	0.207274	0.473004
BP1026B_I0709	glucose-6-phosphate 1-dehydrogenase	173.71	-0.137919	-1.10032	0.256837	-0.536988	0.591276	0.806035
BP1026B_I0710	maltose ABC transporter, periplasmic maltose-binding protein	487.147	-1.45595	-2.74337	0.265193	-5.49015	4.01587e-08	1.28865e-06
BP1026B_I0711	ABC transporter permease	160.622	-1.07885	-2.11236	0.260088	-4.14804	3.35331e-05	0.000555133
BP1026B_I0712	ABC transporter permease	38.0783	-0.327536	-1.25487	0.404437	-0.809856	0.418023	0.689762
BP1026B_I0713	ABC transporter ATP-binding protein	72.4042	-0.481915	-1.3966	0.310074	-1.55419	0.120138	0.346055
BP1026B_I0714	hypothetical protein	6.54727	0.11108	1.08004	0.815961	0.136134	0.891715	0.955774
BP1026B_I0715	Smr domain-containing protein	17.3755	0.501177	1.41537	0.502581	0.997205	0.318665	0.600123
BP1026B_I0716	thioredoxin-disulfide reductase	313.321	-0.198089	-1.14718	0.263593	-0.751495	0.452355	0.714284
BP1026B_I0717	cell division ftsk transmembrane protein	279.9	0.0696143	1.04944	0.279452	0.24911	0.803276	0.912769
BP1026B_I0718	outer-membrane lipoprotein carrier protein	179.916	0.30164	1.23254	0.358251	0.841979	0.399799	0.676928
BP1026B_I0719	recombination factor protein RarA	19.9021	-0.23482	-1.17676	0.535151	-0.438791	0.660813	0.848265
BP1026B_I0720	hypothetical protein	13.3346	-0.307266	-1.23736	0.594995	-0.516417	0.605563	0.817089
BP1026B_I0721	seryl-tRNA synthetase	208.675	-0.348362	-1.27311	0.245127	-1.42115	0.155274	0.399002
BP1026B_I0723	hypothetical protein	4415.39	-1.246	-2.37183	0.381691	-3.26442	0.00109688	0.0109338
BP1026B_I0725	acetyltransferase	75.9661	-0.0273379	-1.01913	0.330503	-0.082716	0.934077	0.97213
BP1026B_I0726	septum formation inhibitor	272.145	-0.235665	-1.17745	0.376613	-0.62575	0.531479	0.765012
BP1026B_I0727	septum site-determining protein MinD	316.766	-0.13703	-1.09964	0.347365	-0.394484	0.693224	0.862285
BP1026B_I0728	cell division topological specificity factor MinE	17.1648	0.428407	1.34575	0.505395	0.847668	0.396623	0.674146
BP1026B_I0729	hypothetical protein	6.13577	1.70564	3.26173	0.843327	2.02251	0.0431238	0.179747
BP1026B_I0730	hypothetical protein	0.622996	2.16238	4.47654	2.30566	0.937859	0.348317	NA
BP1026B_I0731	voltage gated chloride channel family protein	19.2848	0.53295	1.44688	0.479562	1.11133	0.266428	0.541759
BP1026B_I0732	lipopolysaccharide heptosyltransferase I	19.2137	1.00799	2.01111	0.518692	1.94334	0.051975	0.199061
BP1026B_I0733	hypothetical protein	3.93454	0.871154	1.82913	1.00058	0.870652	0.383944	0.663093
BP1026B_I0734	metabolite:proton symporter family protein	6.22278	1.10476	2.15063	0.906366	1.21889	0.222887	0.491864
BP1026B_I0735	TonB domain-containing protein	3.9427	-0.432985	-1.35002	0.985322	-0.439435	0.660346	0.848265
BP1026B_I0736	hypothetical protein	1.84042	1.24296	2.36684	1.35258	0.918951	0.358121	NA
BP1026B_I0737	integrase	15.9135	0.304736	1.23519	0.71987	0.423321	0.672061	0.852122
BP1026B_I0738	Integrase	17.9325	1.0603	2.08536	0.5433	1.95159	0.0509866	0.197089
BP1026B_I0740	coproporphyrinogen III oxidase	31.6361	0.515	1.42899	0.401868	1.28151	0.200013	0.462137
BP1026B_I0741	deoxyribonucleotide triphosphate pyrophosphatase	1.8601	1.65637	3.15222	1.55667	1.06405	0.287307	NA
BP1026B_I0742	ribonuclease PH	30.365	0.0589915	1.04174	0.408647	0.144358	0.885218	0.95164
BP1026B_I0743	hypothetical protein	103.945	-0.179213	-1.13227	0.293764	-0.610056	0.541824	0.769926
BP1026B_I0744	guanylate kinase	155.58	0.04266	1.03001	0.289715	0.147248	0.882936	0.950277
BP1026B_I0745	DNA-directed RNA polymerase subunit omega	922.655	0.0257307	1.018	0.415228	0.0619678	0.950588	0.97862
BP1026B_I0746	guanosine-3',5'-bis(diphosphate) 3'-pyrophosphohydrolase	641.318	-0.684339	-1.60697	0.43186	-1.58463	0.11305	0.332479
BP1026B_I0749	transcription elongation factor GreB	482.771	-0.389933	-1.31033	0.50358	-0.774322	0.43874	0.70419
BP1026B_I0750	outer membrane protein	4324.78	-1.79984	-3.48182	0.263096	-6.84099	7.86482e-12	4.60583e-10
BP1026B_I0751	hypothetical protein	97.575	0.0896262	1.06409	0.308134	0.290868	0.771153	0.898669
BP1026B_I0752	cold shock transcription regulator protein	3323.09	-0.0544509	-1.03846	0.344042	-0.158268	0.874245	0.947234
BP1026B_I0753	DNA polymerase/helicase	174.1	-0.191626	-1.14205	0.547207	-0.350189	0.726197	0.877316
BP1026B_I0754	chorismate mutase	20.3454	0.774572	1.71068	0.49232	1.57331	0.115647	0.337154
BP1026B_I0755	hypothetical protein	83.0982	1.42021	2.67624	0.37573	3.77987	0.000156913	0.00213083
BP1026B_I0756	hypothetical protein	5.60345	0.25488	1.19324	1.04372	0.244203	0.807074	0.914866
BP1026B_I0757	TonB-dependent receptor	30.4129	0.86785	1.82494	0.45211	1.91955	0.0549142	0.206645
BP1026B_I0758	lipoprotein	17.4466	1.10016	2.14378	0.560602	1.96246	0.0497094	0.193751
BP1026B_I0759	hypothetical protein	7.05045	0.810889	1.75429	0.942518	0.860344	0.3896	0.66863
BP1026B_I0760	hypothetical protein	86.9904	-1.50184	-2.83204	0.334264	-4.49298	7.02329e-06	0.000133757
BP1026B_I0761	hypothetical protein	0.686083	2.2782	4.85071	2.2073	1.03212	0.302017	NA
BP1026B_I0762	hypothetical protein	0.212363	0.566675	1.48111	3.78465	0.14973	0.880978	NA
BP1026B_I0763	hypothetical protein	2.38322	1.86891	3.65256	1.39952	1.33539	0.181747	NA
BP1026B_I0765	fructose-1,6-bisphosphatase	92.6775	0.410319	1.32898	0.32195	1.27448	0.202493	0.465979
BP1026B_I0766	transcriptional activator protein	7.42543	1.53666	2.90122	0.808241	1.90124	0.0572709	0.212131
BP1026B_I0767	5- methyltetrahydropteroyltriglutamate/homocysteine S-methyltransferase	12.9033	-1.97729	-3.93752	0.802993	-2.4624	0.0138012	0.0815368
BP1026B_I0768	aminopeptidase N	81.2478	-0.726236	-1.65432	0.306446	-2.36987	0.0177944	0.0971191
BP1026B_I0769	lipoprotein	97.2621	-0.753463	-1.68583	0.292862	-2.57276	0.0100892	0.0643979
BP1026B_I0770	hypothetical protein	24.7297	1.10004	2.14361	0.485091	2.2677	0.0233477	0.118896
BP1026B_I0771	guanine deaminase	2.8289	1.25331	2.38387	1.15195	1.08798	0.276602	NA
BP1026B_I0772	xanthine/uracil permease family protein	10.1325	0.956712	1.94088	0.692605	1.38132	0.16718	0.417162
BP1026B_I0773	adenosine deaminase	37.4517	-0.653356	-1.57282	0.436546	-1.49665	0.134485	0.368061
BP1026B_I0774	xanthine dehydrogenase accessory factor	14.0164	0.346793	1.27173	0.561933	0.617143	0.53714	0.767587
BP1026B_I0775	DsbB family disulfide bond formation protein	8.67752	0.28021	1.21437	0.705337	0.397271	0.691168	0.861202
BP1026B_I0776	amidase	2.78064	-0.7524	-1.68459	1.08061	-0.696271	0.486259	NA
BP1026B_I0777	glutamine amidotransferase	154.226	-0.243877	-1.18417	0.276327	-0.882565	0.377471	0.658151
BP1026B_I0778	citrate-proton symporter	18.5706	1.03201	2.04487	0.510868	2.02011	0.0433718	0.180459
BP1026B_I0779	hypothetical protein	9.71865	0.405617	1.32466	0.721691	0.562036	0.574091	0.793398
BP1026B_I0780	oxygenase	85.1141	-1.29032	-2.44582	0.352791	-3.65746	0.000254727	0.0031078
BP1026B_I0781	NAD-dependent formate dehydrogenase subunit delta	2.77585	0.9222	1.895	1.52685	0.603989	0.545851	NA
BP1026B_I0782	NAD-dependent formate dehydrogenase subunit alpha	49.3611	-0.120459	-1.08708	0.345943	-0.348204	0.727687	0.87802
BP1026B_I0783	NAD-dependent formate dehydrogenase subunit beta	3.07572	0.120642	1.08722	1.04462	0.115488	0.908058	NA
BP1026B_I0784	NAD-dependent formate dehydrogenase gamma subunit	21.33	0.315509	1.24445	0.574015	0.549653	0.582557	0.798778
BP1026B_I0785	regulatory protein	7.77515	3.24663	9.49149	1.0481	3.09765	0.00195061	0.0173116
BP1026B_I0786	hypothetical protein	106.837	0.229599	1.17251	0.324758	0.706985	0.479576	0.733534
BP1026B_I0787	hypothetical protein	6.1719	-0.167378	-1.12302	0.942038	-0.177677	0.858977	0.939819
BP1026B_I0788	hypothetical protein	1.63342	1.55485	2.93803	1.47086	1.05711	0.290464	NA
BP1026B_I0789	phosphoglycolate phosphatase	485.481	-0.00577641	-1.00401	0.391689	-0.0147475	0.988234	0.993176
BP1026B_I0790	3-demethylubiquinone-9 3-methyltransferase	99.2542	-0.621939	-1.53894	0.304887	-2.0399	0.0413604	0.17536
BP1026B_I0791	outer membrane protein a	13797.4	-1.12867	-2.18658	0.36629	-3.08137	0.0020605	0.0180776
BP1026B_I0792	DNA gyrase subunit A	1633.1	0.214076	1.15996	0.304184	0.703771	0.481575	0.735391
BP1026B_I0793	hypothetical protein	1441.73	-1.50289	-2.8341	0.305514	-4.91922	8.68877e-07	2.10916e-05
BP1026B_I0794	phosphoserine aminotransferase	374.774	-0.052313	-1.03693	0.346071	-0.151163	0.879847	0.950008
BP1026B_I0795	chorismate mutase/prephenate dehydratase	96.2202	0.0483171	1.03406	0.310097	0.155813	0.876181	0.948585
BP1026B_I0796	bifunctional prephenate dehydrogenase/3-phosphoshikimate 1-carboxyvinyltransferase	54.5389	-0.0353142	-1.02478	0.362251	-0.0974853	0.922341	0.969105
BP1026B_I0797	cytidylate kinase	729.147	0.21948	1.16431	0.392348	0.5594	0.575889	0.793841
BP1026B_I0798	integration host factor subunit beta	195.305	0.164662	1.1209	0.251904	0.65367	0.513324	0.754568
BP1026B_I0799	hypothetical protein	58.7453	-1.26517	-2.40355	0.38406	-3.29419	0.000987042	0.0100747
BP1026B_I0800	hypothetical protein	156.086	-0.438476	-1.35517	0.283498	-1.54667	0.121944	0.349524
BP1026B_I0801	UDP-glucose 6-dehydrogenase	103.952	-0.915948	-1.88681	0.286526	-3.19673	0.00138993	0.0131552
BP1026B_I0802	bifunctional ADP-heptose synthase	17.4349	0.186549	1.13804	0.527522	0.353633	0.723614	0.876003
BP1026B_I0803	ADP-L-glycero-D-manno-heptose-6-epimerase	105.587	-1.20062	-2.29839	0.289653	-4.14504	3.39754e-05	0.000560439
BP1026B_I0804	competence protein ComE	5.58347	-1.27932	-2.42724	0.843806	-1.51613	0.129486	0.360883
BP1026B_I0805	hypothetical protein	5.27138	1.33755	2.52723	0.929085	1.43965	0.149967	0.391336
BP1026B_I0806	cysteine synthase B	158.072	-0.162186	-1.11898	0.261371	-0.62052	0.534916	0.767587
BP1026B_I0807	murein transglycosylase domain-containing protein	76.0588	-0.362801	-1.28592	0.311355	-1.16524	0.243923	0.516395
BP1026B_I0808	histone deacetylase family protein	299.393	0.214076	1.15996	0.288446	0.742171	0.457984	0.716652
BP1026B_I0809	alpha/beta fold family hydrolase	17.8981	-0.0187104	-1.01305	0.541089	-0.0345792	0.972415	0.987165
BP1026B_I0810	DL-methionine transporter ATP-binding subunit	176.333	0.479375	1.39414	0.44143	1.08596	0.277496	0.557014
BP1026B_I0811	ABC transporter permease	125.828	-0.159182	-1.11665	0.472871	-0.336628	0.736397	0.881801
BP1026B_I0812	D-methionine ABC transporter substrate-binding protein	165.093	-0.221053	-1.16558	0.44505	-0.496693	0.619406	0.824877
BP1026B_I0813	electron transfer flavoprotein subunit beta	1864.68	-0.981324	-1.97428	0.314215	-3.1231	0.00178959	0.0162171
BP1026B_I0814	electron transfer flavoprotein subunit alpha	766.542	-1.9693	-3.91578	0.245399	-8.02488	1.01628e-15	1.03506e-13
BP1026B_I0815	Acyl-CoA dehydrogenase	637.548	-1.89153	-3.71027	0.222507	-8.50099	1.87985e-17	2.20177e-15
BP1026B_I0816	D-amino acid dehydrogenase small subunit	358.537	-1.32932	-2.51284	0.287521	-4.62337	3.77559e-06	7.69071e-05
BP1026B_I0817	leucine-responsive regulatory protein	205.142	-1.23709	-2.35723	0.326479	-3.7892	0.000151134	0.00207037
BP1026B_I0818	radical SAM domain-containing protein	80.8889	2.11705	4.33805	0.428455	4.94112	7.76746e-07	1.93567e-05
BP1026B_I0819	hypothetical protein	26.9598	0.399058	1.31865	0.432318	0.923066	0.355973	0.638
BP1026B_I0820	hypothetical protein	38.7011	0.365828	1.28862	0.38722	0.944753	0.344785	0.627467
BP1026B_I0821	16S rRNA-processing protein RimM	601.857	0.421395	1.33922	0.264514	1.59309	0.111139	0.328908
BP1026B_I0822	tRNA (guanine-N(1)-)-methyltransferase	1585.53	0.665006	1.58557	0.396553	1.67696	0.0935494	0.296083
BP1026B_I0823	acetyltransferase	3.27865	1.71655	3.2865	1.13268	1.51548	0.129651	NA
BP1026B_I0824	MutT/NUDIX NTP pyrophosphatase	59.9122	0.785878	1.72414	0.378579	2.07587	0.0379064	0.164742
BP1026B_I0825	hypothetical protein	0.462169	1.67146	3.18536	2.54724	0.656182	0.511707	NA
BP1026B_I0826	CobD/CbiB family protein	66.6489	0.44665	1.36287	0.444839	1.00407	0.315344	0.596442
BP1026B_I0827	lipoprotein	7.44468	1.00524	2.00728	1.02384	0.981834	0.326182	0.606752
BP1026B_I0828	ribosome-associated GTPase	39.3351	0.501304	1.41549	0.376179	1.33262	0.182656	0.438394
BP1026B_I0829	peptidase	87.1806	0.153357	1.11215	0.331644	0.462414	0.643784	0.839446
BP1026B_I0830	oligoribonuclease	194.566	0.289877	1.22254	0.335658	0.863607	0.387804	0.666983
BP1026B_I0831	molybdenum cofactor biosynthesis protein MogA	50.8088	-0.356198	-1.28005	0.364029	-0.978486	0.327834	0.608519
BP1026B_I0832	hypothetical protein	19.472	0.330719	1.25764	0.493242	0.6705	0.502539	0.746716
BP1026B_I0833	pmbA protein	187.021	-0.492572	-1.40695	0.29506	-1.66939	0.0950394	0.298676
BP1026B_I0834	dihydrofolate reductase	9.22706	0.521116	1.43507	0.659496	0.790174	0.429426	0.697758
BP1026B_I0835	sigma-54 dependent DNA-binding transcriptional regulator	4.55687	-0.240968	-1.18179	0.910733	-0.264587	0.791328	0.906827
BP1026B_I0836	hypothetical protein	1.73619	0.929047	1.90402	1.47308	0.630683	0.528248	NA
BP1026B_I0837	hypothetical protein	0.137725	-0.329796	-1.25684	4.07997	-0.080833	0.935575	NA
BP1026B_I0838	sigma-54 dependent DNA-binding transcriptional regulator	55.5607	-0.40679	-1.32573	0.402095	-1.01167	0.311694	0.592325
BP1026B_I0839	thymidylate synthase	97.5384	-0.38507	-1.30592	0.2967	-1.29784	0.194341	0.455927
BP1026B_I0840	prolin-rich exported protein	5.56988	-0.299964	-1.23111	0.819514	-0.366026	0.714345	0.871867
BP1026B_I0841	ArsR family transcriptional regulator	1.36934	2.23954	4.72245	1.73993	1.28714	0.198046	NA
BP1026B_I0842	hypothetical protein	7.42486	0.887922	1.85051	0.840017	1.05703	0.290498	0.570643
BP1026B_I0843	long-chain acyl-CoA thioester hydrolase	25.854	0.356582	1.28039	0.610817	0.583779	0.559369	0.781815
BP1026B_I0844	fumarate hydratase	116.973	-1.1627	-2.23876	0.379093	-3.06706	0.00216174	0.0188951
BP1026B_I0845	multidrug resistance protein	8.29325	1.21272	2.31774	0.782658	1.54949	0.121265	0.34833
BP1026B_I0846	hypothetical protein	4.30429	-1.15727	-2.23035	1.0696	-1.08197	0.279266	0.558358
BP1026B_I0847	hypothetical protein	23.1324	1.00031	2.00043	0.474685	2.10731	0.0350908	0.156423
BP1026B_I0848	hypothetical protein	59.1829	-0.846463	-1.79809	0.347921	-2.43292	0.0149777	0.0856975
BP1026B_I0849	CreA protein	10.2738	0.0819197	1.05843	0.631088	0.129807	0.896719	0.957468
BP1026B_I0852	ferredoxin	275.356	0.257862	1.19571	0.321307	0.802541	0.42224	0.691703
BP1026B_I0853	nicotinate phosphoribosyltransferase	92.6368	-0.230126	-1.17294	0.296189	-0.776956	0.437185	0.704095
BP1026B_I0854	hypothetical protein	31.9572	0.555741	1.46992	0.512352	1.08468	0.278061	0.557432
BP1026B_I0855	hypothetical protein	38.7199	1.07826	2.11148	0.401297	2.68693	0.00721127	0.0497633
BP1026B_I0856	2-hydroxyacid dehydrogenase	8.11739	-0.653496	-1.57297	0.860395	-0.75953	0.447536	0.712438
BP1026B_I0857	RmuC domain-containing protein	41.3847	-0.252233	-1.19105	0.428112	-0.589175	0.555744	0.778552
BP1026B_I0858	acetyltransferase	26.5329	0.234588	1.17657	0.452645	0.518261	0.604276	0.81633
BP1026B_I0859	hypothetical protein	86.2572	-0.928615	-1.90345	0.405253	-2.29145	0.0219376	0.112942
BP1026B_I0860	molybdopterin biosynthesis moeA protein	17.7117	0.578944	1.49375	0.536976	1.07815	0.280965	0.559898
BP1026B_I0861	molybdopterin-guanine dinucleotide biosynthesis protein MobA	55.0706	-0.202855	-1.15097	0.399574	-0.50768	0.611678	0.819946
BP1026B_I0862	molybdenum cofactor biosynthesis protein A	57.1137	0.090629	1.06483	0.367498	0.246611	0.805209	0.913858
BP1026B_I0863	ribonuclease E	350.442	0.0940875	1.06739	0.290264	0.324144	0.745829	0.885955
BP1026B_I0864	hypothetical protein	296.6	0.721056	1.64839	0.347634	2.07418	0.0380626	0.16495
BP1026B_I0865	ribosomal large subunit pseudouridine synthase C	34.3225	0.0964263	1.06912	0.449338	0.214596	0.830082	0.925716
BP1026B_I0866	haloacid dehalogenase-like hydrolase	42.4136	0.294445	1.22641	0.424628	0.693418	0.488048	0.73789
BP1026B_I0867	ferredoxin, 2Fe-2S	9.91968	1.42874	2.69212	0.66477	2.14923	0.0316164	0.14584
BP1026B_I0868	peptidase	149.995	0.125662	1.09101	0.266359	0.471776	0.637086	0.835129
BP1026B_I0869	tetrapyrrole methylase family protein	11.7129	0.513176	1.42719	0.582605	0.880831	0.378409	0.659296
BP1026B_I0870	hypothetical protein	1047.4	0.498276	1.41252	0.376644	1.32294	0.185857	0.444255
BP1026B_I0871	Maf-like protein	21.2596	0.0877264	1.06269	0.4643	0.188943	0.850137	0.93561
BP1026B_I0872	50S ribosomal protein L32	558.005	0.701068	1.62571	0.315192	2.22426	0.0261312	0.128516
BP1026B_I0873	glycerol-3-phosphate acyltransferase PlsX	351.169	0.282889	1.21663	0.264458	1.06969	0.284758	0.564336
BP1026B_I0874	3-oxoacyl-ACP synthase	134.949	-0.013812	-1.00962	0.295859	-0.0466844	0.962765	0.982712
BP1026B_I0875	acyl-carrier-protein S-malonyltransferase	78.9604	0.0846106	1.0604	0.329345	0.256906	0.797252	0.909654
BP1026B_I0876	3-ketoacyl-ACP reductase	178.852	-0.385017	-1.30588	0.290965	-1.32324	0.185755	0.444237
BP1026B_I0877	hypothetical protein	630.139	0.292153	1.22447	0.363488	0.803748	0.421542	0.691703
BP1026B_I0878	acyl carrier protein	1474.92	0.283615	1.21724	0.337954	0.839211	0.401351	0.677863
BP1026B_I0879	hypothetical protein	141.412	0.11941	1.08629	0.387161	0.308425	0.757759	0.891076
BP1026B_I0880	3-oxoacyl-(acyl carrier protein) synthase II	189.979	0.13496	1.09806	0.271236	0.497573	0.618785	0.824753
BP1026B_I0881	hypothetical protein	9.45242	1.2708	2.41295	0.846195	1.50178	0.133155	0.365241
BP1026B_I0882	RNA polymerase sigma factor RpoE	599.8	0.336803	1.26295	0.270548	1.24489	0.213173	0.480382
BP1026B_I0883	sigma E factor negative regulatory protein	183.819	0.307789	1.23781	0.269438	1.14234	0.253313	0.525818
BP1026B_I0884	sigma factor algU regulatory protein MucB	163.282	-0.0303006	-1.02122	0.357056	-0.0848624	0.932371	0.97213
BP1026B_I0885	peptidase	324.105	-0.10396	-1.07472	0.300311	-0.346175	0.729211	0.879117
BP1026B_I0886	hypothetical protein	14.0647	0.394821	1.31478	0.717637	0.550169	0.582204	0.798778
BP1026B_I0887	GTP-binding protein LepA	538.265	-0.0910927	-1.06518	0.271349	-0.335703	0.737094	0.881801
BP1026B_I0888	signal peptidase I	110.544	0.143202	1.10435	0.298331	0.48001	0.63122	0.831728
BP1026B_I0889	ribonuclease III	372.279	0.0821969	1.05863	0.258617	0.317833	0.750612	0.886998
BP1026B_I0890	GTP-binding protein Era	99.2722	0.599887	1.5156	0.366729	1.63578	0.101886	0.312597
BP1026B_I0891	DNA repair protein RecO	32.2235	0.394389	1.31439	0.415471	0.949256	0.34249	0.624136
BP1026B_I0892	pyridoxine 5'-phosphate synthase	22.4465	0.56218	1.4765	0.467608	1.20225	0.229268	0.498896
BP1026B_I0893	4'-phosphopantetheinyl transferase	8.85911	0.317912	1.24653	0.728091	0.436638	0.662374	0.848509
BP1026B_I0894	beta-hexosaminidase	13.883	0.361969	1.28518	0.585701	0.61801	0.536569	0.767587
BP1026B_I0895	sigma-54 interacting response regulator protein	152.432	0.0515128	1.03635	0.280934	0.183362	0.854514	0.938164
BP1026B_I0896	hypothetical protein	56.9955	1.0892	2.12756	0.377386	2.88618	0.00389955	0.030449
BP1026B_I0897	elongation factor P	2219.97	0.126676	1.09178	0.301926	0.41956	0.674807	0.853529
BP1026B_I0898	hypothetical protein	11.4601	0.642911	1.56148	0.714018	0.900412	0.367901	0.648064
BP1026B_I0899	excinuclease ABC subunit C	61.2997	-0.016768	-1.01169	0.332711	-0.0503982	0.959805	0.981161
BP1026B_I0900	CDP-diacylglycerol--glycerol-3-phosphate 3-phosphatidyltransferase	168.767	-0.24642	-1.18626	0.322342	-0.764469	0.444588	0.710401
BP1026B_I0904	hypothetical protein	22.6135	-0.267855	-1.20402	0.496231	-0.53978	0.589349	0.804985
BP1026B_I0905	LysR family transcriptional regulator	8.50765	0.737867	1.66771	0.711943	1.03641	0.300009	0.579366
BP1026B_I0906	hypothetical protein	17.4015	-0.578965	-1.49378	0.520102	-1.11318	0.265632	0.540846
BP1026B_I0907	acetyltransferase	16.2592	0.782091	1.71962	0.547774	1.42776	0.15336	0.395427
BP1026B_I0908	hypothetical protein	53.1853	0.671392	1.59261	0.376323	1.78408	0.07441	0.253905
BP1026B_I0909	hypothetical protein	110.308	-0.779028	-1.71597	0.348652	-2.2344	0.0254568	0.126474
BP1026B_I0910	SCO1/SenC family protein	27.433	-0.0521075	-1.03678	0.444692	-0.117177	0.90672	0.962171
BP1026B_I0911	trehalose-phosphatase	44.2884	-0.594264	-1.5097	0.440428	-1.34929	0.177245	0.43123
BP1026B_I0912	alpha,alpha-trehalose-phosphate synthase (UDP-forming)	42.2038	0.322393	1.2504	0.378739	0.851228	0.394643	0.672036
BP1026B_I0913	ABC transporter ATP-binding protein	47.8858	0.405672	1.32471	0.35176	1.15326	0.248802	0.521814
BP1026B_I0914	hypothetical protein	20.0828	1.03455	2.04847	0.564213	1.83361	0.0667113	0.235703
BP1026B_I0915	glycosyl transferase group 1 protein	218.034	0.51566	1.42965	0.278372	1.85241	0.0639668	0.228592
BP1026B_I0916	hypothetical protein	20.675	0.273754	1.20895	0.491459	0.557024	0.577511	0.795309
BP1026B_I0917	hypothetical protein	7.04904	0.289501	1.22222	0.744668	0.388765	0.69745	0.864579
BP1026B_I0918	oxidoreductase, FAD-binding family protein	5.26724	-0.115033	-1.083	0.83186	-0.138285	0.890015	0.954825
BP1026B_I0919	periplasmic ligand binding lipoprotein	1.90251	0.421075	1.33892	1.52873	0.27544	0.782978	NA
BP1026B_I0920	non-hemolytic phospholipase C	59.5995	-1.6458	-3.12921	0.428578	-3.84015	0.000122962	0.00172995
BP1026B_I0921	alpha/beta fold family hydrolase	25.0593	-0.149169	-1.10893	0.425566	-0.350518	0.72595	0.877285
BP1026B_I0922	pyridoxal kinase	48.7039	-0.811113	-1.75456	0.358415	-2.26306	0.0236323	0.120214
BP1026B_I0923	luciferase-like monooxygenase	8.14028	-0.772524	-1.70826	0.776845	-0.994438	0.32001	0.601256
BP1026B_I0924	syl transferase, group 2 family protein	35.4368	0.662199	1.58249	0.410031	1.615	0.106311	0.320301
BP1026B_I0925	Fe-S oxidoreductase	772.502	-0.250059	-1.18926	0.404498	-0.618196	0.536446	0.767587
BP1026B_I0926	YdjC-like family protein	6.66962	0.892763	1.85673	0.781063	1.14301	0.253034	0.525803
BP1026B_I0927	hypothetical protein	13.0747	0.320183	1.24849	0.621583	0.515109	0.606477	0.817116
BP1026B_I0928	lipoprotein	11.3308	-0.110158	-1.07935	0.63661	-0.173038	0.862622	0.942267
BP1026B_I0929	histidine transport system permease	13.4441	0.856063	1.81009	0.718047	1.19221	0.233179	0.504593
BP1026B_I0930	histidine transport system permease	8.2108	0.827496	1.7746	0.731253	1.13161	0.257797	0.531124
BP1026B_I0931	histidine transport ATP-binding protein	21.8461	-0.196415	-1.14585	0.456532	-0.430232	0.667027	0.850114
BP1026B_I0932	AraC family transcription regulator	16.2012	-0.291146	-1.22361	0.524563	-0.555027	0.578876	0.796486
BP1026B_I0933	hypothetical protein	15.3151	-0.729801	-1.65841	0.592336	-1.23207	0.217922	0.485856
BP1026B_I0934	bifunctional N-succinyldiaminopimelate-aminotransferase/acetylornithine transaminase protein	15.0865	-0.548378	-1.46244	0.604968	-0.906457	0.364694	0.646184
BP1026B_I0935	arginine N-succinyltransferase subunit beta	7.78378	-0.301046	-1.23204	0.752105	-0.400271	0.688957	0.860367
BP1026B_I0936	arginine N-succinyltransferase subunit beta	14.4641	-1.21874	-2.32744	0.562798	-2.16551	0.0303488	0.141056
BP1026B_I0937	succinylglutamic semialdehyde dehydrogenase	16.8632	-0.0931331	-1.06668	0.519283	-0.179349	0.857663	0.93961
BP1026B_I0938	succinylarginine dihydrolase	14.0057	-0.0146434	-1.0102	0.612106	-0.0239231	0.980914	0.989787
BP1026B_I0939	succinylglutamate desuccinylase	5.31835	0.634105	1.55197	0.965716	0.656616	0.511428	0.752998
BP1026B_I0940	glutathione S-transferase	1.61799	1.55073	2.92965	1.76518	0.878512	0.379666	NA
BP1026B_I0941	amino acid ABC transporter substrate-binding protein	152.549	-1.13524	-2.19655	0.275028	-4.12773	3.66369e-05	0.000600153
BP1026B_I0942	fatty acid desaturase domain-containing protein	30.8134	0.347822	1.27264	0.479329	0.725644	0.468057	0.725124
BP1026B_I0943	ubiquinol oxidase subunit IV	22.403	-1.20513	-2.30557	0.476651	-2.52832	0.011461	0.0711192
BP1026B_I0944	cytochrome o ubiquinol oxidase subunit III	59.8364	-0.534042	-1.44798	0.369758	-1.4443	0.148654	0.389811
BP1026B_I0945	ubiquinol oxidase subunit I	85.6053	-1.09244	-2.13234	0.324195	-3.3697	0.000752505	0.00785187
BP1026B_I0946	ubiquinol oxidase polypeptide II	17.9794	-1.30184	-2.46543	0.497766	-2.61537	0.00891315	0.0587315
BP1026B_I0947	ubiquinol oxidase subunit II	2.37502	-0.913547	-1.88367	1.25182	-0.729777	0.465527	NA
BP1026B_I0948	cation-binding hemerythrin HHE family protein	96.7464	-1.231	-2.34729	0.30039	-4.098	4.16744e-05	0.000666363
BP1026B_I0949	Rrf2 family protein	267.713	2.77271	6.83392	0.279136	9.93321	2.98493e-23	7.36021e-21
BP1026B_I0950	hypothetical protein	102.643	2.05547	4.1568	0.423007	4.85919	1.17866e-06	2.83181e-05
BP1026B_I0951	hypothetical protein	2.5012	3.18604	9.10108	1.46446	2.17557	0.0295876	NA
BP1026B_I0952	NifU family SUF system FeS assembly protein	0.735077	2.39553	5.2617	2.15874	1.10969	0.267132	NA
BP1026B_I0953	cysteine desulfurase SufS	1.66808	1.65413	3.14733	1.47473	1.12165	0.262012	NA
BP1026B_I0954	SufD domain-containing protein	2.87464	3.39549	10.5231	1.43396	2.36792	0.0178884	NA
BP1026B_I0955	FeS assembly ATPase SufC	6.19062	3.76322	13.5782	1.15532	3.25728	0.00112485	0.0110906
BP1026B_I0956	cysteine desulfurase activator complex subunit SufB	81.1394	4.61369	24.4827	0.495686	9.30768	1.30653e-20	2.26707e-18
BP1026B_I0957	heme/copper membrane protein	21.7016	3.76481	13.5931	0.702995	5.35538	8.53763e-08	2.6143e-06
BP1026B_I0958	hypothetical protein	9.37273	4.41635	21.3528	1.09215	4.04372	5.26088e-05	0.000821575
BP1026B_I0959	methyl-accepting chemotaxis protein I	61.2804	0.721603	1.64901	0.342283	2.10821	0.0350131	0.156225
BP1026B_I0960	coproporphyrinogen III oxidase	126.607	-0.288259	-1.22117	0.313923	-0.918246	0.35849	0.639851
BP1026B_I0961	cyclic nucleotide-binding domain-containing protein	38.603	-0.579871	-1.49472	0.39009	-1.48651	0.137145	0.372478
BP1026B_I0962	hypothetical protein	18.9025	0.783019	1.72073	0.583341	1.3423	0.179498	0.434151
BP1026B_I0963	2-nitropropane dioxygenase	54.8252	-1.63985	-3.11634	0.354358	-4.62767	3.69802e-06	7.59878e-05
BP1026B_I0964	hypothetical protein	65.7916	-1.91022	-3.75866	0.329706	-5.7937	6.88504e-09	2.68803e-07
BP1026B_I0965	U32 family peptidase	53.7405	-1.33559	-2.52379	0.352438	-3.78958	0.000150903	0.00207037
BP1026B_I0966	hypothetical protein	69.3739	-1.79778	-3.47685	0.427657	-4.20379	2.62482e-05	0.000443945
BP1026B_I0967	hypothetical protein	3.29769	-1.04374	-2.06157	1.44376	-0.722936	0.469719	NA
BP1026B_I0968	radical SAM domain-containing protein	3.47845	0.350492	1.275	1.30699	0.268167	0.788571	0.906683
BP1026B_I0969	hypothetical protein	9.68469	-1.09567	-2.13712	0.752383	-1.45626	0.14532	0.385735
BP1026B_I0970	anaerobic ribonucleoside triphosphate reductase	108.603	-1.19915	-2.29605	0.457741	-2.61972	0.00880012	0.0585633
BP1026B_I0971	heme/copper membrane protein	34.5214	1.912	3.76332	0.532068	3.59354	0.000326221	0.00384974
BP1026B_I0972	lipoprotein	1.67097	3.5634	11.822	1.6813	2.11943	0.0340545	NA
BP1026B_I0973	phenylacetic acid degradation protein paaD	3.00618	4.39938	21.1031	1.48314	2.96625	0.00301454	NA
BP1026B_I0974	nitric oxide reductase subunit B	30.1841	2.34036	5.0643	0.523525	4.4704	7.80747e-06	0.000146312
BP1026B_I0975	alkane-1 monooxygenase	5.93858	0.13924	1.10132	0.841779	0.165412	0.86862	0.94413
BP1026B_I0976	deoxyribodipyrimidine photolyase	6.84738	0.391038	1.31134	0.771966	0.506548	0.612472	0.820357
BP1026B_I0977	adenylylsulfate kinase	68.4407	0.141616	1.10314	0.343301	0.412514	0.679963	0.855068
BP1026B_I0978	ATP-dependent transcription regulator LuxR	14.267	-1.11994	-2.17338	0.532353	-2.10376	0.0353994	0.157393
BP1026B_I0979	4'-phosphopantetheinyl transferase	8.39531	0.885908	1.84793	0.763529	1.16028	0.245934	0.51901
BP1026B_I0980	alpha/beta fold family hydrolase	6.74955	1.14087	2.20514	0.931515	1.22475	0.220671	0.488584
BP1026B_I0981	hypothetical protein	0.611445	2.10306	4.29621	2.28562	0.920128	0.357506	NA
BP1026B_I0982	histidine ammonia-lyase	74.2409	1.621	3.07587	0.371626	4.3619	1.2894e-05	0.00023234
BP1026B_I0983	histidine utilization repressor	26.6334	1.70942	3.2703	0.494237	3.45871	0.000542769	0.00599734
BP1026B_I0984	urocanate hydratase	180.782	0.633958	1.55182	0.337835	1.87653	0.0605824	0.220193
BP1026B_I0985	hypothetical protein	12.4372	2.32344	5.00525	0.71655	3.24254	0.00118469	0.0115631
BP1026B_I0986	imidazolonepropionase	17.6773	1.22726	2.34122	0.590567	2.0781	0.0376999	0.164301
BP1026B_I0987	N-formimino-L-glutamate deiminase	9.56627	1.45044	2.73291	0.729968	1.98699	0.0469236	0.188848
BP1026B_I0988	N-formylglutamate amidohydrolase	17.1678	1.19243	2.28537	0.564097	2.11387	0.0345261	0.154641
BP1026B_I0989	hypothetical protein	2.74137	0.94077	1.91955	1.24769	0.754008	0.450845	NA
BP1026B_I0990	hypothetical protein	0.996088	0.640521	1.55889	1.69932	0.376929	0.706226	NA
BP1026B_I0991	glutamine amidotransferase	29.3624	-0.218402	-1.16344	0.471196	-0.463504	0.643003	0.838894
BP1026B_I0992	glutamine synthetase	81.8112	-0.212685	-1.15884	0.384953	-0.552497	0.580608	0.7984
BP1026B_I0993	aminotransferase	52.344	0.157581	1.11542	0.43065	0.365915	0.714429	0.871867
BP1026B_I0994	hypothetical protein	348.193	0.251947	1.19081	0.25604	0.984013	0.325109	0.605621
BP1026B_I0995	hypothetical protein	331.825	0.572709	1.48731	0.356248	1.60761	0.10792	0.322659
BP1026B_I0997	acyl-CoA dehydrogenase domain-containing protein	1.05936	-0.139613	-1.10161	1.76734	-0.0789964	0.937035	NA
BP1026B_I0998	LysR family regulatory protein	6.02587	-0.848838	-1.80105	0.785572	-1.08054	0.279904	0.558496
BP1026B_I0999	CAIB/BAIF family CoA transferase	2.094	2.18524	4.54803	1.66571	1.3119	0.189555	NA
BP1026B_I1000	major facilitator family transporter	1.77469	0.177949	1.13127	1.34333	0.132468	0.894614	NA
BP1026B_I1001	hypothetical protein	207.749	0.498422	1.41267	0.284116	1.75429	0.0793806	0.26432
BP1026B_I1002	N-acetylglutamate synthase	81.5288	0.528781	1.44271	0.299849	1.76349	0.0778179	0.261346
BP1026B_I1003	ATP-dependent helicase HrpA	58.3056	0.580959	1.49584	0.336828	1.7248	0.0845642	0.274631
BP1026B_I1004	hypothetical protein	83.1822	0.350639	1.27513	0.334497	1.04826	0.294519	0.575885
BP1026B_I1005	hypothetical protein	24.924	0.216502	1.16191	0.460807	0.469832	0.638475	0.835546
BP1026B_I1006	hypothetical protein	11.9835	-0.560556	-1.47484	0.637624	-0.879133	0.379329	0.659427
BP1026B_I1007	molybdopterin binding domain-containing protein	28.642	0.045055	1.03172	0.423377	0.106418	0.915251	0.966625
BP1026B_I1008	rhodanese-like protein	17.513	-0.336412	-1.26261	0.487972	-0.689409	0.490566	0.739846
BP1026B_I1009	glutamine synthetase, type I	553.449	-1.76274	-3.39342	0.249513	-7.06473	1.60934e-12	1.04719e-10
BP1026B_I1010	nitrogen regulation protein	26.2566	-0.0882164	-1.06306	0.423305	-0.208399	0.834917	0.927601
BP1026B_I1011	nitrogen regulation protein NR(I)	33.8134	-0.634754	-1.55267	0.404556	-1.56901	0.116645	0.339007
BP1026B_I1012	exodeoxyribonuclease III	65.7924	-0.0926464	-1.06632	0.321231	-0.288411	0.773032	0.89912
BP1026B_I1013	DNA-binding response regulator NarL	122.959	1.45769	2.74668	0.386356	3.77291	0.000161353	0.00217223
BP1026B_I1014	nitrate/nitrite sensor protein	90.118	1.62506	3.08455	0.373623	4.34946	1.36471e-05	0.000244967
BP1026B_I1015	respiratory nitrate reductase subunit gamma	2.32631	-0.587667	-1.50281	1.1951	-0.491731	0.62291	NA
BP1026B_I1017	nitrate reductase subunit beta	6.12916	-0.0680304	-1.04828	0.816508	-0.0833186	0.933598	0.97213
BP1026B_I1018	nitrate reductase subunit alpha	22.5556	0.163197	1.11977	0.495883	0.329104	0.742077	0.884199
BP1026B_I1019	nitrate/nitrite transporter NarK	1.11962	-0.711523	-1.63753	1.76207	-0.403799	0.68636	NA
BP1026B_I1020	nitrate/nitrite transporter	3.55553	-0.220363	-1.16503	0.990436	-0.222491	0.823932	0.92193
BP1026B_I1021	hypothetical protein	2.33657	-0.880164	-1.84058	1.2688	-0.693696	0.487873	NA
BP1026B_I1023	DNA polymerase IV	5.29847	1.9746	3.9302	0.948072	2.08276	0.0372735	0.16305
BP1026B_I1024	oligopeptidase A	190.86	-0.489103	-1.40357	0.256858	-1.90418	0.0568873	0.211782
BP1026B_I1025	bifunctional 5,10-methylene-tetrahydrofolate dehydrogenase/ 5,10-methylene-tetrahydrofolate cyclohydrolase	61.729	-0.0732322	-1.05207	0.351768	-0.208183	0.835086	0.927601
BP1026B_I1026	LuxR family DNA-binding response regulator	243.576	-0.855073	-1.80885	0.24714	-3.45987	0.000540438	0.0059857
BP1026B_I1027	sensory box histidine kinase	714.189	0.0399481	1.02808	0.382207	0.10452	0.916757	0.966908
BP1026B_I1028	pyruvate dehydrogenase subunit E1	558.292	-0.422801	-1.34053	0.254475	-1.66146	0.0966208	0.302182
BP1026B_I1029	dihydrolipoamide acetyltransferase	170.981	0.083356	1.05948	0.264488	0.31516	0.75264	0.887744
BP1026B_I1030	pyruvate dehydrogenase, E3 component, dihydrolipoamide dehydrogenase	174.017	-0.233267	-1.17549	0.346624	-0.672969	0.500967	0.74544
BP1026B_I1031	phasin-like protein	13093.5	-1.7104	-3.27252	0.496691	-3.44359	0.000574036	0.00623981
BP1026B_I1032	hypothetical protein	24.3095	1.20585	2.30673	0.595987	2.02328	0.043044	0.179593
BP1026B_I1033	peptidase	233.601	-0.392919	-1.31305	0.267361	-1.46962	0.141665	0.379363
BP1026B_I1034	ISBma2, transposase	1.22897	0.438496	1.35519	1.5302	0.286561	0.774448	NA
BP1026B_I1035	IclR regulatory protein	140.731	-0.0252488	-1.01766	0.346224	-0.0729264	0.941865	0.975599
BP1026B_I1036	Fe-S oxidoreductase	52.983	-0.749343	-1.68103	0.406289	-1.84436	0.0651306	0.231597
BP1026B_I1037	iron-sulfur cluster binding protein	95.6348	-0.391543	-1.3118	0.30388	-1.28848	0.197578	0.461213
BP1026B_I1038	hypothetical protein	4.00173	-0.484175	-1.39879	0.96252	-0.503029	0.614944	0.822476
BP1026B_I1039	low molecular weight protein-tyrosine-phosphatase	57.2788	0.304814	1.23526	0.338856	0.899539	0.368366	0.648064
BP1026B_I1040	iron-sulfur cluster assembly transcription factor IscR	175.26	1.61705	3.06746	0.293918	5.50169	3.76164e-08	1.22384e-06
BP1026B_I1041	cysteine desulfurase	697.272	1.31267	2.484	0.32206	4.07584	4.58485e-05	0.000720807
BP1026B_I1042	scaffold protein	302.237	1.49337	2.81545	0.300693	4.96643	6.81982e-07	1.74595e-05
BP1026B_I1043	iron-sulfur cluster assembly protein IscA	189.766	1.31529	2.48852	0.432782	3.03914	0.00237254	0.0202835
BP1026B_I1044	co-chaperone HscB	92.6661	1.3999	2.63883	0.432666	3.23552	0.00121423	0.0117686
BP1026B_I1045	chaperone protein HscA	97.5882	1.23946	2.36111	0.40624	3.05106	0.00228037	0.0196388
BP1026B_I1046	ferredoxin, 2Fe-2S type, ISC system	65.3458	0.890089	1.85329	0.428202	2.07867	0.0376479	0.164236
BP1026B_I1047	hypothetical protein	28.9904	1.07886	2.11237	0.458649	2.35226	0.0186598	0.100139
BP1026B_I1048	hypothetical protein	19.7175	1.78779	3.45287	0.556743	3.21117	0.00132197	0.0126396
BP1026B_I1049	lysyl-tRNA synthetase	100.015	-0.024115	-1.01686	0.326076	-0.0739552	0.941046	0.975488
BP1026B_I1050	peptide chain release factor 2	70.6178	0.220731	1.16532	0.331983	0.664886	0.506123	0.749743
BP1026B_I1051	single-stranded-DNA-specific exonuclease RecJ	10.6272	0.150936	1.11029	0.610108	0.247392	0.804605	0.913393
BP1026B_I1052	hypothetical protein	9.4886	0.804396	1.74641	0.685193	1.17397	0.240407	0.513004
BP1026B_I1053	lipoprotein releasing system transmembrane protein	106.939	0.124834	1.09038	0.295427	0.422555	0.67262	0.852374
BP1026B_I1054	Lipoprotein releasing system ATP-bindingprotein LolD	13.5858	0.542629	1.45662	0.556256	0.975502	0.329311	0.610777
BP1026B_I1055	TatD family hydrolase	6.76994	-0.0964733	-1.06916	0.855767	-0.112733	0.910242	0.963943
BP1026B_I1056	DNA internalization-related competence protein	58.2607	0.0580212	1.04104	0.364515	0.159174	0.873532	0.94668
BP1026B_I1057	hydrolase	20.5669	-0.49672	-1.411	0.640296	-0.775765	0.437888	0.704147
BP1026B_I1058	CTP synthetase	1809.39	-0.0386519	-1.02715	0.368524	-0.104883	0.916469	0.966822
BP1026B_I1059	2-dehydro-3-deoxyphosphooctonate aldolase	127.733	0.512976	1.42699	0.287141	1.78649	0.0740192	0.253309
BP1026B_I1060	phosphopyruvate hydratase	1030.88	-0.58325	-1.49822	0.327331	-1.78184	0.0747756	0.254596
BP1026B_I1061	cell division protein FtsB	86.0632	0.451597	1.36755	0.309529	1.45898	0.14457	0.384182
BP1026B_I1062	lipoprotein	29.687	-0.0134316	-1.00935	0.42603	-0.0315273	0.974849	0.988137
BP1026B_I1063	chaperonin HSP33	96.7198	0.482107	1.39678	0.29498	1.63437	0.102181	0.312889
BP1026B_I1064	hexapeptide repeat-containing transferase	121.888	-0.397825	-1.31752	0.274775	-1.44782	0.147667	0.388445
BP1026B_I1065	hypothetical protein	3.56535	1.51272	2.85347	1.21266	1.24744	0.212237	0.478733
BP1026B_I1066	alpha/beta fold family hydrolase	29.8918	-0.514055	-1.42806	0.522818	-0.98324	0.32549	0.605848
BP1026B_I1067	hypothetical protein	2.53778	-0.30788	-1.23789	1.55396	-0.198126	0.842947	NA
BP1026B_I1068	metal-dependent phosphoesterase	57.9561	0.483546	1.39818	0.353675	1.3672	0.171562	0.423927
BP1026B_I1069	Sua5/YciO/YrdC/YwlC family protein	10.1824	0.191165	1.14169	0.620742	0.307962	0.758111	0.891076
BP1026B_I1070	tryptophanyl-tRNA synthetase	346.62	-0.0549538	-1.03883	0.253902	-0.216437	0.828647	0.924556
BP1026B_I1071	membrane metalloprotease	39.6829	0.00303992	1.00211	0.412914	0.00736212	0.994126	0.996679
BP1026B_I1072	methyltransferase	22.2739	0.715253	1.64177	0.503875	1.41951	0.155752	0.399396
BP1026B_I1073	dihydrodipicolinate synthase	234.423	0.389214	1.30968	0.27068	1.43791	0.150459	0.391829
BP1026B_I1074	lipoprotein	131.964	0.451093	1.36708	0.298621	1.51059	0.130894	0.363022
BP1026B_I1075	metallo-beta-lactamase family protein	19.3146	0.35707	1.28082	0.594595	0.600526	0.548156	0.775177
BP1026B_I1076	putative lipoprotein	177.182	-1.24378	-2.36817	0.531024	-2.34222	0.0191694	0.101751
BP1026B_I1077	cupin superfamily protein family	235.915	0.0268246	1.01877	0.363647	0.0737656	0.941197	0.975488
BP1026B_I1078	FkbP-type peptidyl-prolyl cis-trans isomerase	2509.5	-0.30685	-1.237	0.300946	-1.01962	0.30791	0.588534
BP1026B_I1079	hypothetical protein	40.2003	0.522519	1.43646	0.441113	1.18455	0.236197	0.507606
BP1026B_I1080	DNA mismatch repair protein MutS	94.7312	0.262166	1.19928	0.329728	0.795098	0.426557	0.695102
BP1026B_I1081	Phage integrase	116.031	0.571438	1.486	0.325242	1.75696	0.078924	0.263925
BP1026B_I1082	hypothetical protein	2.06169	0.514879	1.42887	1.25523	0.410188	0.681668	NA
BP1026B_I1083	hypothetical protein	0.755254	-0.885064	-1.84685	1.87971	-0.470852	0.637746	NA
BP1026B_I1084	hypothetical protein	5.71479	-0.640613	-1.55899	1.0151	-0.631083	0.527986	0.762749
BP1026B_I1085	hypothetical protein	1.0797	0.111554	1.08039	1.61131	0.0692321	0.944805	NA
BP1026B_I1086	hypothetical protein	0.729363	-0.826744	-1.77368	2.21229	-0.373705	0.708624	NA
BP1026B_I1087	hypothetical protein	1.07811	-1.30945	-2.47847	2.02749	-0.645847	0.518379	NA
BP1026B_I1088	hypothetical protein	3.33143	-0.132054	-1.09585	1.0434	-0.126561	0.899288	NA
BP1026B_I1089	putative repressor protein	294.701	-0.0438957	-1.03089	0.366043	-0.119919	0.904547	0.961389
BP1026B_I1090	hypothetical protein	3.49455	0.881214	1.84192	1.01112	0.871521	0.38347	0.663093
BP1026B_I1091	hypothetical protein	0.25853	-1.18929	-2.2804	3.55913	-0.33415	0.738266	NA
BP1026B_I1092	hypothetical protein	3.10875	-0.559321	-1.47358	1.08103	-0.517396	0.60488	NA
BP1026B_I1093	hypothetical protein	3.69499	0.245009	1.1851	1.10056	0.222622	0.82383	0.92193
BP1026B_I1094	virulence-associated protein E	19.0787	-0.299547	-1.23076	0.508836	-0.588691	0.556069	0.778552
BP1026B_I1095	hypothetical protein	16.1002	-1.62565	-3.0858	0.592933	-2.7417	0.00611218	0.0438523
BP1026B_I1096	hypothetical protein	0.120805	-2.15148	-4.44284	4.06315	-0.52951	0.596452	NA
BP1026B_I1097	hypothetical protein	6.14358	-0.589736	-1.50497	0.85591	-0.689016	0.490813	0.739846
BP1026B_I1098	phage terminase large subunit (GpA)	13.1072	1.002	2.00277	0.580184	1.72703	0.0841619	0.274002
BP1026B_I1100	phage portal protein, lambda family	1.97655	1.19568	2.29053	1.51319	0.790173	0.429427	NA
BP1026B_I1101	peptidase S14, ClpP	0.94539	-0.582336	-1.49727	1.88848	-0.308362	0.757807	NA
BP1026B_I1102	hypothetical protein	0.112081	-0.329796	-1.25684	4.07997	-0.080833	0.935575	NA
BP1026B_I1103	hypothetical protein	0.112081	-0.329796	-1.25684	4.07997	-0.080833	0.935575	NA
BP1026B_I1104	hypothetical protein	0.186719	0.443111	1.35953	3.95776	0.11196	0.910855	NA
BP1026B_I1106	hypothetical protein	0.224161	0.65101	1.57027	4.03299	0.161421	0.871762	NA
BP1026B_I1107	baseplate assembly protein V	2.853	-1.94923	-3.86168	1.33572	-1.45931	0.144479	NA
BP1026B_I1108	hypothetical protein	0.1892	-2.44769	-5.45544	4.04953	-0.604439	0.545552	NA
BP1026B_I1109	GPW/gp25 family protein	0.519887	0.621353	1.53832	2.24409	0.276884	0.781869	NA
BP1026B_I1110	hypothetical protein	0.326925	-1.46397	-2.75866	3.27193	-0.447434	0.654562	NA
BP1026B_I1111	phage tail protein I	2.58378	1.17912	2.26439	1.22303	0.964098	0.334997	NA
BP1026B_I1112	gp26	4.2442	-0.0149326	-1.0104	0.90117	-0.0165702	0.98678	0.992958
BP1026B_I1113	hypothetical protein	0.999161	1.46911	2.76852	1.84471	0.796394	0.425803	NA
BP1026B_I1114	phage tail sheath protein	1.18017	-0.426956	-1.34439	1.6688	-0.255845	0.79807	NA
BP1026B_I1115	phage major tail tube protein	1.10534	0.151474	1.1107	1.6363	0.0925708	0.926245	NA
BP1026B_I1116	hypothetical protein	0.287001	1.02267	2.03168	3.36369	0.304033	0.761103	NA
BP1026B_I1118	tail tape measure protein	4.65602	0.388875	1.30937	0.858749	0.45284	0.650664	0.843487
BP1026B_I1119	phage P2 GpU family protein	0.382162	0.0678352	1.04814	2.71978	0.0249414	0.980102	NA
BP1026B_I1121	phage tail formation protein	1.19153	0.388447	1.30898	1.57953	0.245926	0.80574	NA
BP1026B_I1122	gp24	0.223914	0.711964	1.63803	4.02788	0.176759	0.859698	NA
BP1026B_I1123	bacteriophage lysis protein	1.80411	0.0244487	1.01709	1.43561	0.0170302	0.986413	NA
BP1026B_I1124	Site-specific DNA methylase	33.3824	-0.891624	-1.85526	0.424002	-2.10288	0.0354764	0.157393
BP1026B_I1125	hypothetical protein	203.061	0.0270336	1.01891	0.302429	0.0893882	0.928773	0.971056
BP1026B_I1126	hypothetical protein	136.384	-0.709149	-1.63484	0.358866	-1.97608	0.0481455	0.191568
BP1026B_I1127	hypothetical protein	98.4725	0.34394	1.26922	0.472318	0.728195	0.466494	0.723923
BP1026B_I1128	hypothetical protein	3.42444	0.50886	1.42293	1.04638	0.486305	0.626751	0.829858
BP1026B_I1129	PAAR motif-containing protein	26.5861	0.557271	1.47148	0.489289	1.13894	0.254728	0.52782
BP1026B_I1130	hypothetical protein	14.494	-0.350767	-1.27524	0.567753	-0.617817	0.536696	0.767587
BP1026B_I1131	hypothetical protein	30.2069	-0.295669	-1.22745	0.430316	-0.687098	0.492021	0.739846
BP1026B_I1132	gp33	91.0178	-0.518631	-1.4326	0.437338	-1.18588	0.235669	0.507249
BP1026B_I1133	hypothetical protein	207.124	-0.644617	-1.56332	0.387074	-1.66536	0.0958411	0.300546
BP1026B_I1134	hypothetical protein	29.6412	0.64685	1.56575	0.475427	1.36057	0.173651	0.425713
BP1026B_I1135	hypothetical protein	120.022	-0.793478	-1.73325	0.516682	-1.53572	0.124607	0.352802
BP1026B_I1137	hypothetical protein	194.714	-0.994621	-1.99256	0.456242	-2.18003	0.0292553	0.138374
BP1026B_I1138	hypothetical protein	64.195	-3.36211	-10.2824	0.379536	-8.85847	8.11188e-19	1.08583e-16
BP1026B_I1139	inositol-1-monophosphatase	188.285	-0.0498065	-1.03513	0.282741	-0.176156	0.860171	0.940906
BP1026B_I1140	RNA methyltransferase	15.4702	0.110029	1.07925	0.534238	0.205954	0.836827	0.928085
BP1026B_I1141	serine O-acetyltransferase	23.663	0.70304	1.62793	0.468574	1.50038	0.133516	0.366016
BP1026B_I1142	UDP-2,3-diacylglucosamine hydrolase	25.5616	0.854747	1.80844	0.459523	1.86007	0.0628752	0.226071
BP1026B_I1143	peptidyl-prolyl cis-trans isomerase B	590.723	-1.03456	-2.04848	0.26083	-3.9664	7.29677e-05	0.00110275
BP1026B_I1144	peptidyl-prolyl cis-trans isomerase A	145.694	-0.334974	-1.26135	0.269214	-1.24426	0.213402	0.480637
BP1026B_I1145	hypothetical protein	77.7381	0.727506	1.65577	0.350225	2.07725	0.0377783	0.164337
BP1026B_I1146	cysteinyl-tRNA synthetase	231.34	0.329046	1.25618	0.262159	1.25514	0.209429	0.475735
BP1026B_I1147	base excision DNA repair protein	110.643	0.339556	1.26537	0.289613	1.17245	0.241018	0.513689
BP1026B_I1148	acetyl-CoA carboxylase carboxyltransferase subunit alpha	818.912	-0.375975	-1.29772	0.4783	-0.786065	0.431829	0.700055
BP1026B_I1149	cell cycle protein mesJ	28.2291	0.36061	1.28397	0.430727	0.837213	0.402473	0.678512
BP1026B_I1150	aspartate kinase	683.543	0.0845456	1.06035	0.263911	0.320356	0.748698	0.886998
BP1026B_I1152	hypothetical protein	17.0916	-0.180493	-1.13327	0.488785	-0.369268	0.711928	0.870403
BP1026B_I1153	outer membrane autotransporter	4.71638	0.689876	1.61314	0.88201	0.782164	0.434118	0.70122
BP1026B_I1154	hypothetical protein	4.2988	-0.0908925	-1.06503	0.923241	-0.0984494	0.921575	0.969105
BP1026B_I1155	AcrB/AcrD/AcrF family protein	28.6676	0.0162711	1.01134	0.469503	0.0346561	0.972354	0.987165
BP1026B_I1156	multidrug efflux RND membrane fusion protein MexE	15.8492	-0.0974557	-1.06988	0.682003	-0.142896	0.886372	0.952448
BP1026B_I1157	sulfate adenylyltransferase	15.1175	-0.626697	-1.54403	0.665159	-0.942176	0.346103	0.627687
BP1026B_I1158	peptide synthetase-domain-containing protein	10.5123	-0.502233	-1.4164	0.616539	-0.814601	0.415301	0.688548
BP1026B_I1159	MFS permease	6.12203	-1.38856	-2.61818	0.960242	-1.44606	0.148162	0.389267
BP1026B_I1160	hypothetical protein	24.1256	-1.16441	-2.24141	0.434935	-2.6772	0.00742405	0.0511496
BP1026B_I1161	nonribosomal peptide synthetase	105.153	-1.26048	-2.39575	0.292997	-4.30202	1.69249e-05	0.00029587
BP1026B_I1162	hypothetical protein	19.6579	-2.20604	-4.61406	0.566506	-3.89411	9.85602e-05	0.00143402
BP1026B_I1163	dioxygenase, TauD/TfdA	22.2192	-2.44013	-5.4269	0.481491	-5.06785	4.02325e-07	1.08953e-05
BP1026B_I1164	hypothetical protein	34.8965	-2.83035	-7.11248	0.429794	-6.58537	4.53748e-11	2.53072e-09
BP1026B_I1165	hypothetical protein	11.1345	-1.72688	-3.31011	0.679629	-2.54092	0.0110562	0.0692832
BP1026B_I1166	hypothetical protein	6.77324	-1.72624	-3.30864	0.876685	-1.96905	0.0489472	0.192058
BP1026B_I1167	transketolase	4.96493	-0.624111	-1.54126	0.85068	-0.733661	0.463155	0.720173
BP1026B_I1168	transketolase	3.99151	-0.66545	-1.58606	0.96619	-0.688737	0.490989	0.739846
BP1026B_I1169	hypothetical protein	14.8858	-1.02105	-2.0294	0.595552	-1.71446	0.086444	0.279689
BP1026B_I1170	acyltransferase family protein	29.9954	-0.777229	-1.71384	0.5129	-1.51536	0.129681	0.360996
BP1026B_I1171	phosphoserine aminotransferase	21.2901	-1.27478	-2.41962	0.464012	-2.7473	0.00600881	0.0433764
BP1026B_I1172	sulfate adenylyltransferase subunit 2	0.137725	-0.329796	-1.25684	4.07997	-0.080833	0.935575	NA
BP1026B_I1173	glycosyl transferase family protein	38.1649	-2.37386	-5.18328	0.42444	-5.59294	2.2326e-08	7.69096e-07
BP1026B_I1174	kinase	13.8088	-1.1038	-2.1492	0.577399	-1.91167	0.055918	0.209581
BP1026B_I1175	cysteine synthase/cystathionine beta-synthase family protein	13.2682	-1.11346	-2.16364	0.585198	-1.9027	0.0570792	0.211899
BP1026B_I1176	argininosuccinate lyase	33.7045	-1.80299	-3.48943	0.405099	-4.45075	8.55717e-06	0.000159089
BP1026B_I1177	hypothetical protein	21.3197	0.296805	1.22842	0.459255	0.646275	0.518101	0.757552
BP1026B_I1178	methionine aminopeptidase	15.7801	0.74973	1.68148	0.531777	1.40986	0.158581	0.403779
BP1026B_I1179	TetR family transcriptional regulator	48.995	0.4915	1.40591	0.355266	1.38347	0.166521	0.416748
BP1026B_I1180	ferredoxin	0.934137	-3.44988	-10.9274	2.42304	-1.42378	0.154511	NA
BP1026B_I1182	ferredoxin--NADP reductase	3.05851	-0.439322	-1.35597	1.22002	-0.360094	0.718777	NA
BP1026B_I1183	molybdopterin oxidoreductase family protein	4.27633	0.495151	1.40947	0.924303	0.535703	0.592164	0.806949
BP1026B_I1184	hypothetical protein	0.436524	1.60622	3.04454	2.58176	0.622142	0.533848	NA
BP1026B_I1185	hypothetical protein	1.91788	1.88604	3.6962	1.40203	1.34522	0.178553	NA
BP1026B_I1186	ABC transporter substrate-binding protein	25.5721	0.0498969	1.03519	0.450193	0.110834	0.911748	0.964719
BP1026B_I1187	enoyl-ACP reductase	94.9543	0.261748	1.19893	0.413457	0.633071	0.526687	0.761903
BP1026B_I1188	ABC transporter membrane protein	18.0909	-0.0474884	-1.03346	0.516319	-0.0919749	0.926718	0.970423
BP1026B_I1189	ABC transporter permease	9.15908	0.580489	1.49536	0.676228	0.858423	0.390659	0.66863
BP1026B_I1190	ABC transporter ATP-binding protein	42.1858	0.154001	1.11265	0.436353	0.352927	0.724143	0.876019
BP1026B_I1191	hypothetical protein	2.86441	0.218746	1.16372	1.10367	0.198199	0.842889	NA
BP1026B_I1192	NLP/P60 family protein	267.037	0.352903	1.27713	0.304971	1.15717	0.247202	0.519738
BP1026B_I1193	patatin-like phospholipase	16.3594	0.0350292	1.02458	0.530176	0.0660708	0.947321	0.977605
BP1026B_I1194	glutamyl-tRNA synthetase	139.638	-0.0568686	-1.04021	0.29877	-0.190343	0.849041	0.935057
BP1026B_I1200	acetyltransferase	19.8382	-0.024967	-1.01746	0.466596	-0.0535088	0.957327	0.980773
BP1026B_I1201	AraC family transcriptional regulator	2.59666	0.705326	1.63051	1.28249	0.549966	0.582343	NA
BP1026B_I1202	ribonuclease activity regulator protein RraA	56.488	-0.433191	-1.35022	0.344919	-1.25592	0.209144	0.47565
BP1026B_I1203	hypothetical protein	14.8412	0.181786	1.13429	0.563671	0.322504	0.747071	0.886386
BP1026B_I1204	malate synthase	1301.69	-1.05317	-2.07509	0.411773	-2.55766	0.010538	0.0668975
BP1026B_I1205	haloacid dehalogenase	104.012	0.43897	1.35564	0.308997	1.42063	0.155425	0.399002
BP1026B_I1206	LysR family transcriptional regulator	44.0317	0.771323	1.70683	0.440034	1.75287	0.0796241	0.264683
BP1026B_I1207	universal stress protein family protein	48.2708	0.925746	1.89967	0.37966	2.43836	0.0147542	0.0848141
BP1026B_I1208	isocitrate lyase	17308.9	-0.36411	-1.28709	0.357041	-1.0198	0.307823	0.588534
BP1026B_I1209	ATP-dependent RNA helicase	172.34	1.02532	2.03541	0.292657	3.50348	0.000459225	0.00522202
BP1026B_I1210	ribosomal-protein-alanine acetyltransferase	25.9296	-0.0338881	-1.02377	0.478649	-0.0707994	0.943557	0.975786
BP1026B_I1211	acyl-CoA-binding protein	124.49	-0.437173	-1.35395	0.372431	-1.17384	0.240461	0.513004
BP1026B_I1212	glycoprotease family protein	10.9181	1.16173	2.23725	0.803527	1.44579	0.148237	0.389267
BP1026B_I1213	phage SPO1 DNA polymerase domain-containing protein	34.3317	0.0824859	1.05884	0.40428	0.204031	0.838329	0.929163
BP1026B_I1214	hypothetical protein	8.45763	1.58618	3.00254	0.754175	2.1032	0.0354483	0.157393
BP1026B_I1215	phosphomethylpyrimidine kinase	21.1815	-0.022094	-1.01543	0.510592	-0.0432714	0.965485	0.983159
BP1026B_I1216	lysophospholipid transporter	93.6977	0.307085	1.23721	0.296463	1.03583	0.300281	0.579493
BP1026B_I1217	alanine racemase	57.9011	0.253209	1.19186	0.378237	0.669446	0.503211	0.747181
BP1026B_I1218	DNA repair protein RadA	109.896	0.801929	1.74343	0.308496	2.59948	0.00933642	0.0607515
BP1026B_I1219	hypothetical protein	18.6802	0.919851	1.89192	0.527942	1.74233	0.0814504	0.26854
BP1026B_I1220	ABC transporter ATP-binding protein	80.4431	0.0255481	1.01787	0.304977	0.0837708	0.933239	0.97213
BP1026B_I1221	glutathione peroxidase	47.7484	-0.503553	-1.4177	0.359313	-1.40143	0.161084	0.406836
BP1026B_I1222	cardiolipin synthetase	24.2512	-0.0329645	-1.02311	0.461891	-0.0713685	0.943105	0.975786
BP1026B_I1224	N5-glutamine S-adenosyl-L-methionine-dependent methyltransferase	11.9438	-0.12703	-1.09204	0.572565	-0.221862	0.824422	0.921977
BP1026B_I1225	succinyl-diaminopimelate desuccinylase	35.091	0.435028	1.35194	0.380439	1.14349	0.252836	0.525803
BP1026B_I1226	ArsC family transcription regulator	6.0156	1.75098	3.36587	0.883075	1.98282	0.0473876	0.189698
BP1026B_I1227	2,3,4,5-tetrahydropyridine-2,6-carboxylate N-succinyltransferase	133.212	-0.231329	-1.17392	0.283054	-0.817263	0.413778	0.687674
BP1026B_I1228	hypothetical protein	20.4753	0.407708	1.32658	0.491466	0.829575	0.406779	0.680341
BP1026B_I1229	N-succinyl-L,L-diaminopimelate aminotransferasealternative	34.8034	0.975546	1.96639	0.443434	2.19998	0.0278084	0.13439
BP1026B_I1230	chromosome segregation protein SMC	222.986	0.094686	1.06783	0.255262	0.370936	0.710685	0.870218
BP1026B_I1231	hypothetical protein	103.833	0.309568	1.23934	0.411476	0.752335	0.451849	0.71424
BP1026B_I1232	NAD-dependent DNA ligase	44.753	0.517442	1.43141	0.393772	1.31406	0.188825	0.448287
BP1026B_I1233	peptide deformylase	35.4461	0.0643816	1.04564	0.386323	0.166653	0.867643	0.94413
BP1026B_I1234	pseudouridine synthase family protein	27.1522	0.101736	1.07306	0.431812	0.235603	0.813741	0.916436
BP1026B_I1235	PII uridylyl-transferase	91.2742	0.155869	1.11409	0.301922	0.516257	0.605675	0.817089
BP1026B_I1236	methionine aminopeptidase	289.986	0.052559	1.0371	0.391972	0.134089	0.893332	0.956194
BP1026B_I1237	elongation factor Ts	1170.63	-0.461258	-1.37674	0.247925	-1.86048	0.0628181	0.226071
BP1026B_I1238	uridylate kinase	542.701	0.45483	1.37062	0.321808	1.41336	0.15755	0.403126
BP1026B_I1239	ribosome recycling factor	385.825	-0.151663	-1.11085	0.308771	-0.491181	0.623298	0.827888
BP1026B_I1240	undecaprenyl diphosphate synthase	90.5296	0.53664	1.45059	0.322897	1.66195	0.0965226	0.302116
BP1026B_I1241	phosphatidate cytidylyltransferase	49.6969	0.397976	1.31766	0.351773	1.13134	0.257912	0.531128
BP1026B_I1242	1-deoxy-D-xylulose 5-phosphate reductoisomerase	63.6044	-0.343824	-1.26912	0.437406	-0.786052	0.431837	0.700055
BP1026B_I1243	membrane-associated zinc metalloprotease	873.913	0.988762	1.98448	0.292642	3.37874	0.000728192	0.00763217
BP1026B_I1244	OMP85 family outer membrane protein	1452.27	0.134613	1.0978	0.22265	0.604596	0.545447	0.773199
BP1026B_I1245	OmpH/HlpA family outer membrane protein	393.901	-0.170116	-1.12515	0.421224	-0.403862	0.686314	0.859039
BP1026B_I1246	UDP-3-O-[3-hydroxymyristoyl] glucosamine N-acyltransferase	117.342	0.793008	1.73268	0.303396	2.61378	0.0089548	0.0588404
BP1026B_I1247	(3R)-hydroxymyristoyl-ACP dehydratase	324.051	0.173744	1.12798	0.322329	0.539026	0.589869	0.805226
BP1026B_I1248	UDP-N-acetylglucosamine acyltransferase	81.1737	0.673823	1.59529	0.337269	1.99788	0.04573	0.186278
BP1026B_I1249	ribonuclease HII	4.76961	1.33384	2.52072	0.925176	1.44171	0.149384	0.390548
BP1026B_I1250	lipid-A-disaccharide synthase	54.0078	0.423716	1.34138	0.37384	1.13342	0.25704	0.530619
BP1026B_I1251	RNA methyltransferase	14.6816	0.935149	1.91209	0.620169	1.50789	0.131582	0.363022
BP1026B_I1252	hypothetical protein	93.9892	0.421544	1.33936	0.303758	1.38776	0.16521	0.414573
BP1026B_I1253	serine protease	5.3588	-0.304964	-1.23539	0.956283	-0.318905	0.749798	0.886998
BP1026B_I1254	primitive phytochelatin synthase	6.02251	-0.186454	-1.13796	0.842307	-0.221361	0.824812	0.921977
BP1026B_I1255	phosphoenolpyruvate synthase	1680.54	-0.263745	-1.20059	0.251571	-1.04839	0.294458	0.575885
BP1026B_I1256	nodulation efficiency protein D	19.5693	-0.225067	-1.16883	0.47521	-0.473616	0.635774	0.83481
BP1026B_I1257	SPFH domain protein/band 7 family protein	115.159	-1.36117	-2.56893	0.303851	-4.47973	7.47384e-06	0.000141189
BP1026B_I1258	SsrA-binding protein	121.087	0.173265	1.12761	0.300007	0.577537	0.563576	0.784419
BP1026B_I1259	cyclase/dehydrase superfamily	88.9494	0.184348	1.1363	0.348049	0.529661	0.596347	0.810567
BP1026B_I1260	TGS domain-containing protein	7.01577	0.409632	1.32835	0.816793	0.501512	0.616011	0.823398
BP1026B_I1261	integral membrane protein	23.1377	0.928557	1.90337	0.520811	1.78291	0.0746014	0.254187
BP1026B_I1262	hypothetical protein	3.47631	0.284649	1.21811	1.19362	0.238474	0.811513	0.915909
BP1026B_I1263	hypothetical protein	1.31919	0.899632	1.86559	1.90061	0.473338	0.635972	NA
BP1026B_I1264	hypothetical protein	1.44724	2.13357	4.38802	1.69038	1.26218	0.206883	NA
BP1026B_I1265	inosine 5'-monophosphate dehydrogenase	599.171	-0.252706	-1.19144	0.2519	-1.0032	0.315766	0.596759
BP1026B_I1266	hypothetical protein	25.8708	0.388658	1.30918	0.547498	0.709881	0.477778	0.732457
BP1026B_I1267	GMP synthase	393.445	0.116661	1.08422	0.278619	0.418711	0.675427	0.853852
BP1026B_I1268	Integrase	28.9448	1.20322	2.30253	0.474508	2.53572	0.0112217	0.0701918
BP1026B_I1269	hypothetical protein	310.773	-0.135059	-1.09814	0.259448	-0.520562	0.602672	0.814868
BP1026B_I1270	hypothetical protein	220.472	-0.746926	-1.67821	0.38952	-1.91755	0.0551676	0.207265
BP1026B_I1271	hypothetical protein	92.7052	0.47781	1.39263	0.517785	0.922798	0.356113	0.638007
BP1026B_I1272	hypothetical protein	51.5495	-0.265208	-1.20181	0.551419	-0.480956	0.630548	0.831677
BP1026B_I1273	hypothetical protein	2.425	1.02357	2.03294	1.30286	0.785632	0.432083	NA
BP1026B_I1274	major facilitator superfamily transporter	1.4957	1.40253	2.64365	1.49302	0.939392	0.347529	NA
BP1026B_I1275	hypothetical protein	14.6796	-0.183786	-1.13586	0.648099	-0.283577	0.776735	0.899852
BP1026B_I1276	hypothetical protein	325.413	0.0560118	1.03959	0.526274	0.106431	0.915241	0.966625
BP1026B_I1277	cytidine/deoxycytidylate deaminase family protein	2.66953	1.78473	3.44553	1.23685	1.44296	0.149033	NA
BP1026B_I1278	L,D-carboxypeptidase A	69.3601	0.533157	1.44709	0.390722	1.36454	0.172397	0.424398
BP1026B_I1279	GntR family transcriptional regulator	7.25928	2.78879	6.9105	0.922406	3.02339	0.00249963	0.0212151
BP1026B_I1280	NCS1 nucleoside transporter family protein	3.68976	0.317639	1.24629	1.0057	0.315837	0.752126	0.887725
BP1026B_I1281	racemase	0.648887	2.1774	4.52338	2.22509	0.978567	0.327794	NA
BP1026B_I1282	chitooligosaccharide deacetylase	11.2269	-1.75201	-3.36829	0.67192	-2.60747	0.00912131	0.0596834
BP1026B_I1283	polysaccharide deacetylase family protein	97.1222	-1.70586	-3.26224	0.314376	-5.42619	5.7571e-08	1.78623e-06
BP1026B_I1284	allantoicase	123.012	-2.08182	-4.23342	0.289652	-7.18733	6.60711e-13	4.69005e-11
BP1026B_I1285	ureidoglycolate hydrolase	14.1051	-0.73683	-1.66651	0.608089	-1.21171	0.225622	0.493855
BP1026B_I1286	hypothetical protein	75.8435	-1.97108	-3.92062	0.387407	-5.08788	3.6208e-07	9.86247e-06
BP1026B_I1287	Transthyretin family protein	11.2927	-1.15534	-2.22737	0.589393	-1.96022	0.0499698	0.194442
BP1026B_I1288	transthyretin family protein	40.2695	-0.395269	-1.31519	0.474521	-0.832985	0.404853	0.679261
BP1026B_I1289	hydroxydechloroatrazine ethylaminohydrolase	24.3609	-1.31189	-2.48267	0.482211	-2.72058	0.00651673	0.0459111
BP1026B_I1290	LysR family regulatory protein	58.8993	0.354167	1.27825	0.33483	1.05775	0.29017	0.57031
BP1026B_I1291	hypothetical protein	89.3611	-1.20721	-2.3089	0.353684	-3.41324	0.00064196	0.00691398
BP1026B_I1292	6-phosphogluconate dehydrogenase	11.1223	-0.267267	-1.20353	0.660295	-0.404768	0.685648	0.85886
BP1026B_I1293	hypothetical protein	137.764	-0.532902	-1.44684	0.281642	-1.89212	0.0584747	0.215542
BP1026B_I1294	large-conductance mechanosensitive channel	223.422	-1.1441	-2.21008	0.266747	-4.28908	1.79417e-05	0.00031248
BP1026B_I1295	hypothetical protein	31.6336	-0.0176958	-1.01234	0.417876	-0.0423471	0.966222	0.983221
BP1026B_I1296	PspA/IM30 family protein	76.5707	-1.3136	-2.48562	0.388664	-3.3798	0.000725396	0.00763217
BP1026B_I1297	1A family penicillin-binding protein	205.972	-0.633948	-1.55181	0.327781	-1.93406	0.0531058	0.201515
BP1026B_I1298	hypothetical protein	0.975812	1.39024	2.62122	1.8482	0.752212	0.451924	NA
BP1026B_I1299	threonine dehydratase catabolic	20.6928	0.555014	1.46918	0.493096	1.12557	0.260348	0.534501
BP1026B_I1300	acetylornithine deacetylase	51.5422	-0.408066	-1.32691	0.374829	-1.08867	0.276299	0.555324
BP1026B_I1301	transcription-repair coupling factor	75.5166	0.212893	1.15901	0.316007	0.673697	0.500504	0.74544
BP1026B_I1302	2-C-methyl-D-erythritol 4-phosphate cytidylyltransferase	10.4385	0.334072	1.26057	0.637263	0.52423	0.600118	0.813293
BP1026B_I1303	2-C-methyl-D-erythritol 2,4-cyclo diphosphate synthase	6.92536	0.854702	1.80839	0.751065	1.13799	0.255126	0.527943
BP1026B_I1304	alkyl hydroperoxide reductase D	205.42	-0.750702	-1.68261	0.301985	-2.48589	0.0129229	0.0778197
BP1026B_I1305	anti-oxidant AhpCTSA family protein	6214.93	-1.86889	-3.65251	0.455124	-4.10633	4.01998e-05	0.000647587
BP1026B_I1306	hypothetical protein	569.052	-0.03503	-1.02458	0.493704	-0.0709535	0.943435	0.975786
BP1026B_I1307	sensor histidine kinase RisS	52.7651	0.716211	1.64286	0.361895	1.97906	0.0478093	0.190735
BP1026B_I1308	osmolarity response regulator	314.056	-0.534749	-1.44869	0.236661	-2.25956	0.0238484	0.120528
BP1026B_I1309	hypothetical protein	23.4908	0.302616	1.23338	0.44064	0.686765	0.492231	0.739846
BP1026B_I1310	hypothetical protein	23.7553	-0.0945071	-1.0677	0.470528	-0.200853	0.840813	0.931255
BP1026B_I1311	hypothetical protein	26.3678	0.723786	1.65151	0.433981	1.66778	0.095359	0.299435
BP1026B_I1312	twin-arginine translocation pathway signal sequence domain-containing protein	13.7674	0.373734	1.2957	0.555181	0.673175	0.500836	0.74544
BP1026B_I1313	phytoene synthase	24.064	0.917359	1.88865	0.47524	1.9303	0.0535691	0.202396
BP1026B_I1315	hypothetical protein	191.763	-0.470058	-1.38517	0.309141	-1.52053	0.128378	0.359504
BP1026B_I1316	hypothetical protein	49.3717	0.102056	1.0733	0.384021	0.265757	0.790426	0.906683
BP1026B_I1317	hypothetical protein	3.14791	0.784674	1.7227	1.29486	0.60599	0.544521	NA
BP1026B_I1318	PAAR motif-containing protein	15.8055	0.732069	1.66102	0.547816	1.33634	0.181438	0.436455
BP1026B_I1319	transposase B	5.80264	-0.869664	-1.82724	0.792373	-1.09754	0.272404	0.550889
BP1026B_I1320	transposase	7.94349	-0.223321	-1.16742	0.740464	-0.301596	0.76296	0.893493
BP1026B_I1321	hypothetical protein	251.208	-1.29498	-2.45373	0.277857	-4.66058	3.15318e-06	6.64932e-05
BP1026B_I1322	hypothetical protein	24.0729	-0.103834	-1.07463	0.464378	-0.223598	0.82307	0.921463
BP1026B_I1323	exported avidin family protein	246.603	-0.407543	-1.32643	0.396034	-1.02906	0.303451	0.58404
BP1026B_I1324	endonuclease Nuc	7.10897	0.065192	1.04622	0.781647	0.0834034	0.933531	0.97213
BP1026B_I1325	histone deacetylase family protein	0.984476	-0.293525	-1.22563	1.84876	-0.158769	0.873851	NA
BP1026B_I1326	transporter	0.335995	1.28194	2.43165	3.16655	0.404836	0.685598	NA
BP1026B_I1328	LuxR family transcriptional regulator	6.62256	1.33796	2.52794	0.824405	1.62295	0.104601	0.317036
BP1026B_I1329	2-dehydropantoate 2-reductase	7.19188	-0.613706	-1.53018	0.728698	-0.842195	0.399679	0.676928
BP1026B_I1330	MarR family transcriptional regulator	55.0231	-1.3521	-2.55284	0.406211	-3.32857	0.00087293	0.00904796
BP1026B_I1331	glycerate kinase	2.91846	0.201518	1.14991	1.12134	0.179711	0.857379	NA
BP1026B_I1332	hypothetical protein	0.806888	1.39953	2.63817	1.96193	0.713347	0.475631	NA
BP1026B_I1333	trigger factor	1941.51	-0.0111836	-1.00778	0.258626	-0.0432425	0.965508	0.983159
BP1026B_I1334	ATP-dependent Clp protease proteolytic subunit	484.142	-0.513271	-1.42728	0.302889	-1.69459	0.0901541	0.288112
BP1026B_I1335	ATP-dependent protease ATP-binding subunit ClpX	1404.7	-0.730886	-1.65966	0.285882	-2.5566	0.0105701	0.0670104
BP1026B_I1336	ATP-dependent protease La	3213.45	-0.878998	-1.8391	0.247758	-3.5478	0.00038846	0.00450479
BP1026B_I1338	Sigma 54 modulation protein YhbH	200.162	-2.41354	-5.32781	0.303429	-7.95422	1.80259e-15	1.79684e-13
BP1026B_I1339	hypothetical protein	1.56586	-0.4708	-1.38588	1.61557	-0.291414	0.770734	NA
BP1026B_I1340	hypothetical protein	60.3566	-2.87047	-7.31302	0.367374	-7.81348	5.56316e-15	5.21268e-13
BP1026B_I1342	Carboxymuconolactone decarboxylase familyprotein	6.50477	0.130039	1.09432	0.83923	0.15495	0.876861	0.948585
BP1026B_I1344	peptidyl-prolyl cis-trans isomerase D	490.362	-0.666329	-1.58703	0.318972	-2.08899	0.0367088	0.161484
BP1026B_I1345	hypothetical protein	0.47372	1.75382	3.37251	2.49333	0.703404	0.481804	NA
BP1026B_I1346	acyl-CoA thioesterase I	20.5372	0.220801	1.16538	0.521896	0.423076	0.67224	0.852122
BP1026B_I1347	ABC transporter ATP-binding protein	25.9047	0.584998	1.50004	0.484472	1.2075	0.227241	0.495634
BP1026B_I1348	glucose-6-phosphate isomerase	60.8906	-0.663537	-1.58396	0.368324	-1.8015	0.0716238	0.247827
BP1026B_I1349	sugar kinase	1.49316	1.45526	2.74206	1.53258	0.949549	0.342342	NA
BP1026B_I1350	D-amino acid dehydrogenase small subunit	9.82688	-0.00558338	-1.00388	0.616336	-0.00905899	0.992772	0.995748
BP1026B_I1351	phosphoribosylformylglycinamidine synthase	207.573	0.501396	1.41558	0.251413	1.99431	0.0461182	0.186906
BP1026B_I1352	acetyltransferase	3.66663	1.34429	2.53906	1.26736	1.0607	0.288826	0.568877
BP1026B_I1353	peptidyl-prolyl cis-trans isomerase domain-containing protein	279.093	-0.909866	-1.87887	0.292743	-3.10807	0.00188315	0.0169036
BP1026B_I1354	Cell division protein BolA	5.09362	-0.0999316	-1.07172	0.866712	-0.1153	0.908208	0.963313
BP1026B_I1355	intracellular septation protein A	111.778	0.0303404	1.02125	0.288162	0.105289	0.916146	0.9667
BP1026B_I1356	methionine-R-sulfoxide reductase	45.4276	-0.0267444	-1.01871	0.364745	-0.0733237	0.941549	0.975488
BP1026B_I1357	hypothetical protein	41.045	0.199074	1.14796	0.411188	0.484144	0.628284	0.831031
BP1026B_I1358	long-chain-fatty-acid--CoA ligase	16.3168	0.744921	1.67588	0.514034	1.44917	0.147291	0.388445
BP1026B_I1359	fatty oxidation complex subunit alpha	183.152	-0.886293	-1.84842	0.291595	-3.03947	0.00236998	0.0202835
BP1026B_I1360	pyrazinamidase/nicotinamidase	6.87904	-0.675553	-1.59721	0.799003	-0.845495	0.397835	0.674691
BP1026B_I1361	acetyl-CoA acetyltransferase	20.0735	-0.725069	-1.65298	0.492904	-1.47101	0.141288	0.379146
BP1026B_I1362	hypothetical protein	29.2645	-0.183585	-1.1357	0.403254	-0.455258	0.648924	0.842568
BP1026B_I1363	stress responsive A/B barrel domain family protein	16.4018	-0.099449	-1.07136	0.535532	-0.185701	0.852679	0.937026
BP1026B_I1364	thioesterase family protein	15.1467	0.75931	1.69268	0.582545	1.30344	0.192426	0.453376
BP1026B_I1365	oxidoreductase, zinc-binding dehydrogenase family protein	32.5865	0.339422	1.26525	0.461354	0.73571	0.461907	0.719564
BP1026B_I1366	esterase	26.3932	0.971694	1.96114	0.466307	2.08381	0.0371778	0.162783
BP1026B_I1367	acetyltransferase	4.97928	1.1835	2.27127	1.09524	1.08059	0.279881	0.558496
BP1026B_I1368	hypothetical protein	6.2106	0.822848	1.76889	0.958864	0.858148	0.390811	0.66863
BP1026B_I1369	glycine cleavage T-protein, aminomethyl transferase	20.1	1.40548	2.64907	0.57614	2.43948	0.0147082	0.0847577
BP1026B_I1370	hypothetical protein	98.5793	0.615314	1.53189	0.382707	1.60779	0.107881	0.322659
BP1026B_I1371	thymidylate kinase	33.3627	-0.37603	-1.29777	0.385778	-0.974731	0.329694	0.611003
BP1026B_I1372	DNA polymerase III subunit delta'	24.9765	0.204548	1.15233	0.474727	0.430875	0.666559	0.850114
BP1026B_I1373	phosphinothricin acetyltransferase	10.9422	0.585811	1.50088	0.612043	0.957141	0.338496	0.620235
BP1026B_I1374	hypothetical protein	45.9044	-0.107288	-1.0772	0.371805	-0.28856	0.772918	0.89912
BP1026B_I1375	ankyrin repeat-containing protein	111.698	-0.698135	-1.62241	0.351495	-1.98619	0.0470124	0.188896
BP1026B_I1376	hypothetical protein	64.4595	0.55183	1.46594	0.342224	1.61248	0.106857	0.321325
BP1026B_I1377	mechanosensitive ion channel family protein	22.8534	-0.342555	-1.268	0.491502	-0.696955	0.485831	0.737324
BP1026B_I1378	hypothetical protein	14.7668	0.548543	1.46261	0.540531	1.01482	0.31019	0.59121
BP1026B_I1379	glycosyl transferase group 1 protein	57.859	-0.10064	-1.07225	0.328329	-0.306522	0.759207	0.891674
BP1026B_I1380	lipoprotein	1536.81	-2.28948	-4.88881	0.247479	-9.25124	2.21906e-20	3.71296e-18
BP1026B_I1381	hypothetical protein	10.2204	-0.394067	-1.31409	0.66827	-0.589683	0.555403	0.778362
BP1026B_I1382	phosphate starvation-inducible protein	476.028	-1.04586	-2.0646	0.28531	-3.66572	0.000246648	0.00303293
BP1026B_I1383	asparaginase family protein	27.2279	-0.249017	-1.1884	0.432922	-0.575201	0.565155	0.78615
BP1026B_I1384	LysM domain/BON superfamily protein	89.4986	-1.67838	-3.20069	0.333019	-5.0399	4.6577e-07	1.23985e-05
BP1026B_I1385	2-hydroxy-3-oxopropionate reductase	1.95364	0.286204	1.21943	1.38656	0.206412	0.836469	NA
BP1026B_I1386	hydroxypyruvate isomerase	46.8187	1.36416	2.57427	0.445408	3.06273	0.00219329	0.0190681
BP1026B_I1387	glyoxylate carboligase	7.16524	0.552831	1.46696	0.807165	0.684905	0.493404	0.740896
BP1026B_I1388	LysR family transcriptional regulator	25.4507	0.346612	1.27157	0.478202	0.724823	0.46856	0.725124
BP1026B_I1389	cytochrome c oxidase family protein	1.28933	1.38933	2.61957	1.69271	0.820772	0.411776	NA
BP1026B_I1390	Ser/Thr protein phosphatase family protein family	1.90351	1.29107	2.44709	1.34704	0.958444	0.337839	NA
BP1026B_I1391	RNA polymerase sigma factor	5.46036	-0.333997	-1.2605	0.820588	-0.407022	0.683992	0.857654
BP1026B_I1392	hypothetical protein	0.92145	0.459043	1.37463	1.73772	0.264164	0.791654	NA
BP1026B_I1393	primosomal replication protein n	551.311	0.579381	1.49421	0.380562	1.52244	0.1279	0.358979
BP1026B_I1394	30S ribosomal protein S18	1838.89	0.340072	1.26582	0.325591	1.04448	0.296265	0.577132
BP1026B_I1395	50S ribosomal protein L9	920.572	0.441878	1.35837	0.2703	1.63477	0.102098	0.312838
BP1026B_I1396	replicative DNA helicase	169.6	-0.211592	-1.15797	0.26239	-0.806401	0.420012	0.690963
BP1026B_I1397	hypothetical protein	464.706	-0.584572	-1.49959	0.264071	-2.21369	0.0268498	0.131033
BP1026B_I1398	phosphate transporter family protein	132.918	0.183501	1.13564	0.282755	0.648975	0.516355	0.756612
BP1026B_I1399	NLP/P60 family lipoprotein	28.9002	-0.180984	-1.13366	0.41004	-0.44138	0.658938	0.847983
BP1026B_I1400	PhoH family protein	555.941	-1.49516	-2.81896	0.238078	-6.28015	3.38241e-10	1.68581e-08
BP1026B_I1401	anti-oxidant AhpCTSA family protein	52.0024	0.306625	1.23681	0.381264	0.804231	0.421264	0.691703
BP1026B_I1402	polysaccharide deacetylase family protein	64.41	1.12232	2.17696	0.329413	3.40702	0.000656751	0.00704091
BP1026B_I1403	NAD-dependent epimerase/dehydratase family protein	282.874	0.190212	1.14093	0.311506	0.610622	0.54145	0.769861
BP1026B_I1404	formyltransferase	18.9708	0.270811	1.20649	0.480286	0.563854	0.572853	0.792643
BP1026B_I1405	glycosyl transferase family protein	33.9206	0.4173	1.33543	0.433676	0.962239	0.33593	0.618158
BP1026B_I1406	aminotransferase	93.6831	-0.165631	-1.12166	0.288744	-0.573627	0.566221	0.787075
BP1026B_I1407	drug/metabolite exporter (DME) family protein	33.4611	0.511154	1.42519	0.398687	1.28209	0.19981	0.462137
BP1026B_I1408	dolichyl-phosphate-mannose-protein mannosyltransferase family protein	40.5962	-0.13043	-1.09462	0.400017	-0.326062	0.744378	0.885129
BP1026B_I1409	hypothetical protein	45.3068	-0.0147623	-1.01028	0.455799	-0.0323878	0.974163	0.987869
BP1026B_I1410	aminotransferase AlaT	151.509	0.388063	1.30864	0.317215	1.22334	0.2212	0.489523
BP1026B_I1411	homoserine dehydrogenase	75.502	0.11093	1.07992	0.348276	0.318513	0.750096	0.886998
BP1026B_I1412	threonine synthase	89.586	-0.278491	-1.21293	0.337828	-0.824357	0.409737	0.683176
BP1026B_I1413	molybdopterin biosynthesis moeA protein	70.0193	-0.20934	-1.15616	0.370352	-0.565245	0.571907	0.792551
BP1026B_I1414	molybdopterin converting factor subunit 1	3.02713	0.474414	1.38935	1.1977	0.396104	0.692028	NA
BP1026B_I1415	molybdopterin converting factor subunit 2	55.2331	-0.248607	-1.18806	0.347492	-0.715434	0.474341	0.729805
BP1026B_I1416	hypothetical protein	16.7741	1.01244	2.01732	0.530367	1.90894	0.0562702	0.210732
BP1026B_I1417	transcriptional regulator	282.473	0.0900277	1.06439	0.257312	0.349878	0.72643	0.877372
BP1026B_I1418	ClpB heat-shock protein	1737.28	-0.802845	-1.74454	0.295062	-2.72094	0.00650966	0.0459111
BP1026B_I1419	ISBma2, transposase	0.149276	0.233941	1.17604	4.06105	0.0576062	0.954062	NA
BP1026B_I1420	hypothetical protein	35.912	-1.08185	-2.11675	0.450991	-2.39883	0.0164474	0.0923936
BP1026B_I1421	hypothetical protein	37.3597	-1.75077	-3.36538	0.422458	-4.14425	3.40929e-05	0.000560439
BP1026B_I1422	MerR family transcriptional regulator	8.86196	-0.185097	-1.13689	0.745446	-0.248304	0.803899	0.913035
BP1026B_I1423	carboxymuconolactone decarboxylase family protein	2.13216	-0.374392	-1.29629	1.26192	-0.296683	0.766709	NA
BP1026B_I1424	multidrug resistance protein	27.4894	0.593226	1.50862	0.480605	1.23433	0.21708	0.48522
BP1026B_I1425	hypothetical protein	45.5198	0.286343	1.21955	0.394689	0.72549	0.468151	0.725124
BP1026B_I1426	ISBma1, transposase	0.519887	0.621353	1.53832	2.24409	0.276884	0.781869	NA
BP1026B_I1427	hypothetical protein	18.9724	-0.212505	-1.1587	0.470172	-0.451972	0.651289	0.844063
BP1026B_I1428	hypothetical protein	7.65145	1.19959	2.29674	0.768847	1.56024	0.118702	0.342959
BP1026B_I1429	MerR family transcriptional regulator	1.52618	0.466335	1.3816	1.60546	0.290469	0.771458	NA
BP1026B_I1430	transcription termination factor Rho	1877.28	-0.310492	-1.24013	0.356757	-0.870318	0.384127	0.663093
BP1026B_I1431	hypothetical protein	103.727	-0.0921968	-1.06599	0.401886	-0.229411	0.81855	0.918981
BP1026B_I1432	thioredoxin 1	1132.45	-0.140108	-1.10199	0.316608	-0.442527	0.658108	0.847947
BP1026B_I1433	DNA polymerase III subunits gamma and tau	210.446	-0.349869	-1.27445	0.268453	-1.30328	0.192479	0.453376
BP1026B_I1434	hypothetical protein	151.433	-0.0991214	-1.07112	0.276315	-0.358725	0.719801	0.874443
BP1026B_I1435	recombination protein RecR	69.6819	0.67344	1.59487	0.332776	2.0237	0.0430006	0.179593
BP1026B_I1436	stationary phase survival protein SurE	83.9553	0.141515	1.10306	0.301045	0.47008	0.638298	0.835546
BP1026B_I1437	CAIB/BAIF family protein	46.1701	0.450575	1.36658	0.37393	1.20497	0.228214	0.497295
BP1026B_I1438	protein-L-isoaspartate O-methyltransferase	33.8934	0.65917	1.57917	0.439741	1.499	0.133874	0.366784
BP1026B_I1439	peptidase	1637.28	-0.0223714	-1.01563	0.375042	-0.0596504	0.952434	0.979239
BP1026B_I1440	RNA polymerase sigma factor RpoS	408.366	-0.0829717	-1.0592	0.324268	-0.255874	0.798048	0.909654
BP1026B_I1441	protein polB	165.885	-0.273023	-1.20834	0.32783	-0.832819	0.404947	0.679261
BP1026B_I1442	endonuclease/exonuclease/phosphatase family protein	3.88306	1.54665	2.92137	1.07446	1.43946	0.150019	0.391336
BP1026B_I1443	23S rRNA 5-methyluridine methyltransferase	31.7256	0.977856	1.96954	0.415958	2.35085	0.0187305	0.100281
BP1026B_I1444	hypothetical protein	463.84	-0.894743	-1.85928	0.258833	-3.45684	0.000546559	0.00602501
BP1026B_I1445	radical SAM protein	688.541	0.199421	1.14824	0.24453	0.815529	0.414769	0.6881
BP1026B_I1446	nucleoside diphosphate kinase	3164.84	-0.0699616	-1.04969	0.295509	-0.236749	0.812851	0.916316
BP1026B_I1447	hypothetical protein	249.482	0.778268	1.71507	0.278922	2.79027	0.00526642	0.0388554
BP1026B_I1448	4-hydroxy-3-methylbut-2-en-1-yl diphosphate synthase	384.869	0.36435	1.2873	0.318401	1.14431	0.252493	0.525803
BP1026B_I1449	histidyl-tRNA synthetase	360.619	0.0785411	1.05595	0.423365	0.185516	0.852824	0.937026
BP1026B_I1450	hypothetical protein	127.107	0.511689	1.42572	0.3113	1.64372	0.100234	0.309021
BP1026B_I1451	PQQ repeat-containing protein	93.8433	-0.30014	-1.23126	0.308389	-0.973252	0.330428	0.612122
BP1026B_I1452	GTP-binding protein EngA	97.5304	-0.232361	-1.17476	0.298484	-0.778472	0.436291	0.702996
BP1026B_I1453	RNA-binding protein Hfq	2809.73	-0.51456	-1.42856	0.481813	-1.06797	0.285535	0.565637
BP1026B_I1454	GTP-binding protein HflX	404.994	0.246334	1.18619	0.311985	0.789571	0.429778	0.697758
BP1026B_I1455	ftsH protease activity modulator HflK	384.098	0.10596	1.07621	0.333587	0.317638	0.750759	0.886998
BP1026B_I1456	HflC protein	75.1576	0.356085	1.27995	0.308776	1.15321	0.248822	0.521814
BP1026B_I1457	hypothetical protein	32.8609	1.1594	2.23365	0.474617	2.44282	0.014573	0.0844936
BP1026B_I1458	ATP phosphoribosyltransferase regulatory subunit	71.7961	0.577873	1.49265	0.391616	1.47561	0.140048	0.376659
BP1026B_I1459	adenylosuccinate synthetase	783.32	-0.0380363	-1.02672	0.253687	-0.149934	0.880817	0.950277
BP1026B_I1460	phosphoribosyl transferase domain-containing protein	98.9151	0.117258	1.08467	0.291707	0.40197	0.687706	0.860092
BP1026B_I1461	kup system potassium uptake protein	235.115	-0.0575758	-1.04072	0.292259	-0.197003	0.843825	0.932167
BP1026B_I1462	transcription accessory protein, TEX	250.565	-0.0694734	-1.04933	0.265306	-0.261861	0.793428	0.90708
BP1026B_I1463	hypothetical protein	462.535	-0.506948	-1.42104	0.509984	-0.994048	0.3202	0.601256
BP1026B_I1464	hypothetical protein	317.899	-0.865819	-1.82237	0.251396	-3.44404	0.000573085	0.00623981
BP1026B_I1465	ATP-dependent helicase	72.5528	0.483374	1.39801	0.384553	1.25698	0.208762	0.475242
BP1026B_I1466	competence lipoprotein ComL	465.865	-0.0240575	-1.01682	0.247248	-0.097301	0.922487	0.969105
BP1026B_I1467	ribosomal large subunit pseudouridine synthase D	18.5088	0.542743	1.45674	0.496406	1.09334	0.274243	0.553566
BP1026B_I1468	hypothetical protein	23.0901	0.635819	1.55382	0.450367	1.41178	0.158015	0.403428
BP1026B_I1469	poly(R)-hydroxyalkanoic acid synthase	561.199	-0.498967	-1.4132	0.229204	-2.17695	0.0294841	0.139068
BP1026B_I1470	acetyl-CoA acetyltransferase	1272.65	-1.82354	-3.53948	0.254694	-7.15971	8.0846e-13	5.48932e-11
BP1026B_I1471	acetyacetyl-CoA reductase	2200.3	-0.896544	-1.8616	0.307048	-2.91988	0.00350161	0.0280909
BP1026B_I1472	hypothetical protein	3072.14	-1.33312	-2.51947	0.337982	-3.94436	8.00133e-05	0.00120148
BP1026B_I1474	30S ribosomal protein S12 methylthiotransferase	82.7437	0.0643926	1.04564	0.300656	0.214174	0.830411	0.925863
BP1026B_I1475	carbohydrate kinase	20.2492	0.43859	1.35528	0.545985	0.8033	0.421802	0.691703
BP1026B_I1476	beta-ketothiolase	80.2849	-1.1929	-2.28612	0.349748	-3.41074	0.000647875	0.00696169
BP1026B_I1477	hypothetical protein	12.5438	-0.205757	-1.15329	0.694713	-0.296175	0.767096	0.896221
BP1026B_I1478	cystathionine beta-lyase	96.7062	0.66951	1.59053	0.306733	2.18271	0.0290571	0.137926
BP1026B_I1479	phosphoserine phosphatase	16.0649	0.924811	1.89844	0.530461	1.74341	0.0812622	0.268297
BP1026B_I1480	hypothetical protein	1.55873	0.760186	1.69371	1.42943	0.531809	0.594858	NA
BP1026B_I1481	hypothetical protein	703.931	-3.08903	-8.50923	0.235595	-13.1116	2.82476e-39	2.6468e-36
BP1026B_I1482	hypothetical protein	8.14896	0.0596255	1.0422	0.722796	0.0824928	0.934255	0.97213
BP1026B_I1483	ABC transporter ATP-binding protein	3.99682	-0.131322	-1.0953	0.978499	-0.134208	0.893238	0.956194
BP1026B_I1484	AsmA family protein	507.455	0.306188	1.23644	0.477347	0.641437	0.521239	0.759672
BP1026B_I1485	ABC transporter ATP-binding protein	801.012	0.220119	1.16483	0.331357	0.664297	0.5065	0.749743
BP1026B_I1486	hypothetical protein	1619.26	-1.5052	-2.83863	0.254327	-5.91836	3.2516e-09	1.38489e-07
BP1026B_I1487	aldehyde dehydrogenase	295.545	-2.07545	-4.21477	0.371227	-5.59079	2.26035e-08	7.72975e-07
BP1026B_I1488	hypothetical protein	3.05196	-1.00197	-2.00274	1.23998	-0.808052	0.41906	NA
BP1026B_I1489	2-nitropropane dioxygenase	166.145	-1.51784	-2.86363	0.278839	-5.44344	5.22618e-08	1.63231e-06
BP1026B_I1490	outer membrane protein W	4437.52	-2.57075	-5.94118	0.284096	-9.0489	1.44422e-19	2.18263e-17
BP1026B_I1491	hypothetical protein	80.0253	0.21603	1.16153	0.464961	0.46462	0.642204	0.838318
BP1026B_I1492	manganese transport protein	3.70347	1.01718	2.02396	1.12453	0.90454	0.365709	0.646184
BP1026B_I1493	putrescine-binding periplasmic protein	1709.43	-1.63377	-3.10323	0.444189	-3.6781	0.000234981	0.00292788
BP1026B_I1494	putrescine ABC transporter ATP-binding protein	37.4681	-0.286045	-1.21929	0.422996	-0.676235	0.498891	0.745061
BP1026B_I1495	putrescine transport system permease	71.8273	0.54821	1.46227	0.335333	1.63482	0.102086	0.312838
BP1026B_I1496	putrescine transport system permease	66.028	-0.0993785	-1.07131	0.35989	-0.276135	0.782444	0.903411
BP1026B_I1497	hypothetical protein	14.2066	-0.94994	-1.93179	1.6724	-0.56801	0.570028	0.791049
BP1026B_I1498	hypothetical protein	71.7686	0.212834	1.15896	0.405907	0.524343	0.60004	0.813293
BP1026B_I1499	metallo-beta-lactamase family protein	253.472	0.125506	1.09089	0.413917	0.303215	0.761726	0.892841
BP1026B_I1500	sigma-54 dependent transcriptional regulator	7.33823	0.816769	1.76146	0.727007	1.12347	0.261239	0.535625
BP1026B_I1501	hypothetical protein	2.01276	0.935571	1.91265	1.32689	0.705088	0.480755	NA
BP1026B_I1502	transcriptional regulator	0.335995	1.28194	2.43165	3.16655	0.404836	0.685598	NA
BP1026B_I1503	hypothetical protein	0.375918	-0.659026	-1.57902	2.76894	-0.238006	0.811876	NA
BP1026B_I1504	MerR family transcriptional regulator	21.1066	-0.527803	-1.44173	0.495505	-1.06518	0.286793	0.56765
BP1026B_I1505	hypothetical protein	1.51746	1.40832	2.65429	1.7906	0.78651	0.431569	NA
BP1026B_I1506	RND efflux system outer membrane lipoprotein	33.6028	-0.933073	-1.90934	0.638575	-1.46118	0.143966	0.383446
BP1026B_I1507	AcrB/AcrD/AcrF family protein	86.5958	-0.164504	-1.12078	0.330547	-0.497672	0.618715	0.824753
BP1026B_I1508	RND family efflux transporter MFP subunit	34.4871	-0.320661	-1.2489	0.485362	-0.660664	0.508828	0.752006
BP1026B_I1509	TetR family transcriptional regulator	196.702	-0.454762	-1.37056	0.327877	-1.38699	0.165445	0.41494
BP1026B_I1510	voltage-gated ClC-type chloride channel ClcB	25.3453	0.262617	1.19965	0.437761	0.599911	0.548566	0.775177
BP1026B_I1511	hypothetical protein	3.98656	-0.730118	-1.65878	1.03152	-0.707809	0.479064	0.73299
BP1026B_I1512	LysR family transcriptional regulator	18.5054	2.33129	5.03257	0.595829	3.91269	9.12729e-05	0.0013447
BP1026B_I1513	hypothetical protein	10.6707	1.38514	2.61198	0.720901	1.92141	0.0546804	0.205931
BP1026B_I1514	AP endonuclease	1.76867	2.62287	6.15972	1.58333	1.65655	0.0976096	NA
BP1026B_I1515	2-dehydro-3-deoxygluconokinase	5.25284	0.50241	1.41658	0.839341	0.598576	0.549455	0.775177
BP1026B_I1516	major facilitator family transporter	184.884	-2.09912	-4.28447	0.427476	-4.91049	9.0851e-07	2.19401e-05
BP1026B_I1517	2-ketogluconate reductase	18.1202	-1.45424	-2.74012	0.500427	-2.906	0.00366079	0.029168
BP1026B_I1518	LacI family transcriptional regulator	319.976	0.242533	1.18307	0.273465	0.886888	0.375139	0.656623
BP1026B_I1519	hypothetical protein	77.5271	0.470919	1.38599	0.358222	1.3146	0.188645	0.448287
BP1026B_I1520	hypothetical protein	17.3725	0.673895	1.59537	0.511759	1.31682	0.187898	0.44822
BP1026B_I1521	hypothetical protein	8.89022	0.790371	1.72952	0.690229	1.14509	0.252174	0.525783
BP1026B_I1522	hypothetical protein	61.8846	-0.98067	-1.97338	0.410058	-2.39154	0.0167778	0.0934648
BP1026B_I1523	hypothetical protein	21.2749	-1.78324	-3.44199	0.479751	-3.71702	0.000201586	0.0025963
BP1026B_I1524	nonribosomal peptide synthetase	15.5483	-0.107865	-1.07763	0.580709	-0.185748	0.852643	0.937026
BP1026B_I1525	AsnC family transcriptional regulator	33.2906	0.724555	1.65239	0.49257	1.47097	0.1413	0.379146
BP1026B_I1526	hypothetical protein	45.1199	0.0115022	1.008	0.388301	0.0296218	0.976369	0.988608
BP1026B_I1527	hypothetical protein	141.456	-1.96908	-3.91519	0.322816	-6.09971	1.06261e-09	4.88071e-08
BP1026B_I1528	saccharopine dehydrogenase	724.867	-1.15878	-2.23268	0.240189	-4.82444	1.40396e-06	3.322e-05
BP1026B_I1529	shikimate kinase	34.2142	0.122453	1.08858	0.389683	0.314238	0.75334	0.888108
BP1026B_I1530	cyd operon protein YbgT	6.85487	0.0717285	1.05098	0.839573	0.0854345	0.931916	0.97213
BP1026B_I1531	magnesium and cobalt transport protein CorA	57.5542	0.139468	1.1015	0.358366	0.389179	0.697144	0.864579
BP1026B_I1532	YciI-like protein	3.84258	0.423909	1.34156	1.10932	0.382136	0.702361	0.867078
BP1026B_I1533	lipoprotein	0.847157	2.59562	6.0445	2.06424	1.25742	0.208601	NA
BP1026B_I1534	hypothetical protein	2.39358	0.554317	1.46847	1.33852	0.414128	0.67878	NA
BP1026B_I1537	mechanosensitive ion channel family protein	2.53206	1.68398	3.21314	1.23447	1.36413	0.172527	NA
BP1026B_I1538	transcriptional regulator NosR	4.88591	-0.0722114	-1.05133	0.970702	-0.0743909	0.940699	0.975488
BP1026B_I1539	cytochrome c family protein	1.77275	-2.16335	-4.47955	1.50625	-1.43625	0.150931	NA
BP1026B_I1540	hypothetical protein	0.137725	-0.329796	-1.25684	4.07997	-0.080833	0.935575	NA
BP1026B_I1541	hypothetical protein	0.112081	-0.329796	-1.25684	4.07997	-0.080833	0.935575	NA
BP1026B_I1542	hypothetical protein	0.310005	-2.94592	-7.70569	3.27342	-0.899954	0.368145	NA
BP1026B_I1543	hypothetical protein	0.25853	-1.18929	-2.2804	3.55913	-0.33415	0.738266	NA
BP1026B_I1544	ABC transporter ATP-binding protein	0.326925	-1.46397	-2.75866	3.27193	-0.447434	0.654562	NA
BP1026B_I1545	copper ABC transporter periplasmic copper-binding protein	1.50803	-0.0904188	-1.06468	1.42082	-0.0636386	0.949258	NA
BP1026B_I1546	nitrous-oxide reductase	50.9552	-3.06278	-8.35581	0.427718	-7.16075	8.02362e-13	5.48932e-11
BP1026B_I1548	ABC transporter ATP-binding protein	1.9215	0.0274461	1.01921	1.44741	0.0189622	0.984871	NA
BP1026B_I1549	ApbE family protein	1.81927	-0.975889	-1.96685	1.43858	-0.678371	0.497536	NA
BP1026B_I1550	ABC transporter membrane protein	1.27498	-2.50095	-5.66059	1.87554	-1.33346	0.182381	NA
BP1026B_I1551	methyl-accepting chemotaxis transmembrane protein	2.27719	1.60836	3.04905	1.28769	1.24903	0.211656	NA
BP1026B_I1552	hypothetical protein	0.1892	-2.44769	-5.45544	4.04953	-0.604439	0.545552	NA
BP1026B_I1554	dihydroxyacetone kinase	4.30756	-0.0157148	-1.01095	0.966178	-0.0162649	0.987023	0.992958
BP1026B_I1555	hypothetical protein	9.51797	-0.822887	-1.76894	0.626941	-1.31254	0.189337	0.448681
BP1026B_I1556	Rieske (2Fe-2S) domain-containing protein	2.85982	0.822533	1.76851	1.18386	0.694786	0.487189	NA
BP1026B_I1557	sodium/hydrogen exchanger	22.8847	-0.893944	-1.85825	0.524965	-1.70286	0.0885936	0.284483
BP1026B_I1558	alkylhalidase	128.879	-1.55691	-2.94222	0.313259	-4.97003	6.69435e-07	1.72324e-05
BP1026B_I1559	hypothetical protein	436.952	-0.786358	-1.72472	0.396634	-1.98258	0.0474144	0.189698
BP1026B_I1560	hypothetical protein	25.0814	-0.275982	-1.21082	0.596045	-0.463022	0.643348	0.839111
BP1026B_I1562	Alcohol dehydrogenase	17.7375	0.0771401	1.05492	0.936691	0.0823538	0.934365	0.97213
BP1026B_I1564	hypothetical protein	3454.42	-1.79288	-3.46506	0.311461	-5.75636	8.5948e-09	3.27371e-07
BP1026B_I1565	polyhydroxyalkanoate depolymerase domain-containing protein	252.262	1.04845	2.0683	0.268228	3.90879	9.27604e-05	0.00136233
BP1026B_I1567	hypothetical protein	84.4965	0.601982	1.5178	0.321633	1.87164	0.0612561	0.221781
BP1026B_I1568	hypothetical protein	21.304	-1.49125	-2.81132	0.56195	-2.6537	0.00796149	0.0536685
BP1026B_I1569	fimbrial subunit	11.8434	-0.0764358	-1.05441	0.605001	-0.12634	0.899463	0.959687
BP1026B_I1570	fimbrial chaperone protein	16.0614	-0.626633	-1.54396	0.503949	-1.24344	0.213704	0.480637
BP1026B_I1571	outer membrane usher protein	12.6993	-0.0816108	-1.0582	0.633029	-0.128921	0.89742	0.957943
BP1026B_I1572	type-1 fimbrial protein, A subunit	12.1387	0.253862	1.19239	0.583608	0.434987	0.663572	0.849176
BP1026B_I1573	hypothetical protein	0.496724	-1.18428	-2.2725	2.3301	-0.508252	0.611277	NA
BP1026B_I1574	hypothetical protein	3.27559	0.196013	1.14553	1.30152	0.150604	0.880288	NA
BP1026B_I1575	outer membrane protein	22.7134	-0.0334748	-1.02347	0.477632	-0.070085	0.944126	0.976
BP1026B_I1576	hypothetical protein	14.5353	0.0763036	1.05431	0.556896	0.137016	0.891018	0.955245
BP1026B_I1577	DNA-binding response regulator	14.7708	0.161004	1.11806	0.555611	0.289778	0.771986	0.898669
BP1026B_I1578	two-component regulatory system, sensor kinase protein	46.0078	0.135156	1.09821	0.36458	0.370717	0.710848	0.870218
BP1026B_I1579	EAL domain-containing protein	8.96868	0.0171775	1.01198	0.674831	0.0254545	0.979692	0.989426
BP1026B_I1580	hypothetical protein	6.80196	1.01366	2.01903	0.954612	1.06186	0.288301	0.568877
BP1026B_I1581	H-NS histone family protein	3.45869	2.20604	4.61406	1.19415	1.84738	0.0646926	0.230793
BP1026B_I1582	putative lipase	245.481	0.439993	1.3566	0.368625	1.19361	0.232632	0.504279
BP1026B_I1583	hypothetical protein	0.249806	0.778343	1.71516	3.58502	0.21711	0.828122	NA
BP1026B_I1584	hypothetical protein	0.361639	1.36741	2.58006	3.09622	0.441637	0.658752	NA
BP1026B_I1585	Putative bacteriophage gp31 protein	4.34846	1.03805	2.05345	1.24562	0.83336	0.404642	0.679261
BP1026B_I1587	GntR family transcriptional regulator	85.1802	-0.317124	-1.24584	0.327778	-0.967496	0.333296	0.61472
BP1026B_I1588	peptide synthase	87.5244	3.59253	12.0631	0.397358	9.04105	1.5518e-19	2.27193e-17
BP1026B_I1589	alpha/beta fold family hydrolase	3.15712	1.73488	3.32852	1.20719	1.43712	0.150684	NA
BP1026B_I1590	nitrilotriacetate monooxygenase	13.0248	0.209422	1.15622	0.591389	0.354119	0.723249	0.875788
BP1026B_I1591	glucose-6-phosphate dehydrogenase	57.827	0.826696	1.77362	0.35412	2.33451	0.0195692	0.103013
BP1026B_I1592	aldehyde dehydrogenase	24.4414	0.549284	1.46336	0.447078	1.22861	0.219218	0.486908
BP1026B_I1593	NIPSNAP family protein	9.35059	0.0786221	1.05601	0.770044	0.102101	0.918677	0.968061
BP1026B_I1594	ABC transporter substrate-binding protein	9.29457	-0.131716	-1.0956	0.66391	-0.198395	0.842736	0.932108
BP1026B_I1595	ABC transporter permease	8.43329	0.423971	1.34162	0.689358	0.615023	0.538539	0.767587
BP1026B_I1596	putrescine ABC transporter permease	10.2705	0.436404	1.35323	0.645533	0.676036	0.499018	0.745061
BP1026B_I1597	spermidine/putrescine ABC transporter ATP-binding protein	10.9575	-0.397242	-1.31699	0.640764	-0.61995	0.53529	0.767587
BP1026B_I1598	GntR family transcriptional regulator	2.70531	-1.26855	-2.40919	1.24545	-1.01854	0.308421	NA
BP1026B_I1599	succinate-semialdehyde dehydrogenase	6.58691	-0.501956	-1.41613	0.773492	-0.648948	0.516372	0.756612
BP1026B_I1600	outer membrane porin	5.65754	-0.120943	-1.08745	0.821056	-0.147302	0.882893	0.950277
BP1026B_I1601	hypothetical protein	1.77093	-0.586612	-1.50172	1.35777	-0.43204	0.665712	NA
BP1026B_I1602	hypothetical protein	6.42644	-0.356946	-1.28071	0.782136	-0.456373	0.648122	0.841933
BP1026B_I1603	H-NS histone family protein	8.89203	1.19953	2.29665	0.801503	1.4966	0.134497	0.368061
BP1026B_I1604	ompA family protein	18.1723	1.78058	3.43565	0.63813	2.79031	0.00526572	0.0388554
BP1026B_I1605	outer membrane protein	11.22	0.511356	1.42539	0.644849	0.792987	0.427786	0.695894
BP1026B_I1606	cable pili-associated 22 kDa adhesin protein	54.0729	0.166328	1.1222	0.346298	0.480302	0.631013	0.831728
BP1026B_I1607	hypothetical protein	2.1186	0.885066	1.84685	1.30137	0.680103	0.496439	NA
BP1026B_I1608	sulfotransferase domain-containing protein	4.54866	-0.813022	-1.75689	0.917808	-0.88583	0.375709	0.656914
BP1026B_I1609	ABC transporter ATP-binding protein/permease	18.0799	-0.00481942	-1.00335	0.491325	-0.00980903	0.992174	0.995361
BP1026B_I1610	HlyD family secretion protein	24.2217	-0.278834	-1.21321	0.450496	-0.618948	0.535951	0.767587
BP1026B_I1611	hypothetical protein	53.8193	-0.021855	-1.01526	0.390581	-0.0559551	0.955378	0.980062
BP1026B_I1612	hypothetical protein	6.09706	0.644039	1.5627	0.830345	0.775627	0.437969	0.704147
BP1026B_I1613	Adenylylsulfate kinase	4.8869	0.854526	1.80816	0.868356	0.984074	0.325079	0.605621
BP1026B_I1614	hypothetical protein	0.149276	0.233941	1.17604	4.06105	0.0576062	0.954062	NA
BP1026B_I1615	hypothetical protein	0.857018	-1.49909	-2.82665	2.58795	-0.57926	0.562414	NA
BP1026B_I1616	hypothetical protein	3.54916	1.16071	2.23567	1.07333	1.0814	0.279518	0.558358
BP1026B_I1617	DNA-binding response regulator	12.2223	0.401052	1.32047	0.620731	0.646096	0.518217	0.757552
BP1026B_I1618	putative transposase	2.82733	0.238086	1.17943	1.37721	0.172876	0.862749	NA
BP1026B_I1619	hypothetical protein	5.34744	-0.74755	-1.67894	0.792914	-0.942789	0.345789	0.627671
BP1026B_I1620	hypothetical protein	4.3779	2.21342	4.63773	1.067	2.07442	0.03804	0.16495
BP1026B_I1621	hypothetical protein	23.0927	0.0851639	1.06081	0.509516	0.167147	0.867255	0.94413
BP1026B_I1622	integrase catalytic subunit	6.81253	0.0592956	1.04196	0.713332	0.0831249	0.933752	0.97213
BP1026B_I1623	outer membrane porin	6.18417	1.00308	2.00428	0.844053	1.18841	0.234671	0.505953
BP1026B_I1624	Is2000 transposase	0.34472	-0.119239	-1.08616	3.19616	-0.037307	0.97024	NA
BP1026B_I1625	phenylalanine and histidine ammonia-lyase	2.09642	0.311928	1.24137	1.44305	0.216159	0.828864	NA
BP1026B_I1626	major facilitator family transporter	0.611692	2.07997	4.22798	2.61816	0.794439	0.42694	NA
BP1026B_I1627	urocanate hydratase	5.97453	-0.190519	-1.14117	0.975205	-0.195363	0.845109	0.932705
BP1026B_I1628	hypothetical protein	1.4871	-1.44379	-2.72035	1.56772	-0.920951	0.357076	NA
BP1026B_I1629	LysR family transcriptional regulator	7.75688	-0.356678	-1.28047	0.684789	-0.520858	0.602466	0.814868
BP1026B_I1630	allantoinase	2.40425	0.848544	1.80068	1.38412	0.613056	0.539839	NA
BP1026B_I1631	allantoate amidohydrolase	2.21046	-1.44098	-2.71506	1.23343	-1.16828	0.242695	NA
BP1026B_I1632	hypothetical protein	1.67636	0.707854	1.63337	1.5764	0.449032	0.653409	NA
BP1026B_I1633	transposase	3.88065	2.16186	4.4749	1.14704	1.88472	0.0594673	0.217654
BP1026B_I1635	RNA polymerase sigma factor	65.5137	0.0606814	1.04296	0.347333	0.174707	0.86131	0.941706
BP1026B_I1636	hypothetical protein	12.9698	-0.0813789	-1.05803	0.717688	-0.11339	0.909721	0.963904
BP1026B_I1637	hypothetical protein	11.1633	1.17633	2.26002	0.628435	1.87184	0.0612282	0.221781
BP1026B_I1638	hypothetical protein	5.09757	0.338423	1.26437	0.850924	0.397712	0.690842	0.861202
BP1026B_I1639	hypothetical protein	2.78245	3.19997	9.18942	1.43075	2.23657	0.0253141	NA
BP1026B_I1640	hypothetical protein	4.33459	0.522713	1.43665	0.952797	0.548609	0.583274	0.799485
BP1026B_I1641	Putative signal peptide protein	8.09456	-0.764893	-1.69924	0.720552	-1.06154	0.288445	0.568877
BP1026B_I1642	putative insertion element protein	3.45784	-0.703574	-1.62853	0.990698	-0.710181	0.477592	0.732457
BP1026B_I1643	hypothetical protein	2.3856	0.464077	1.37943	1.27894	0.36286	0.71671	NA
BP1026B_I1644	hypothetical protein	30.1486	-0.153319	-1.11213	0.397948	-0.385275	0.700034	0.865574
BP1026B_I1645	recombinase	2.6361	2.53428	5.79287	1.33988	1.89142	0.0585687	NA
BP1026B_I1646	hypothetical protein	0.770223	-1.17109	-2.25181	2.19104	-0.534489	0.593003	NA
BP1026B_I1647	hypothetical protein	0.491417	-0.721265	-1.64863	2.56698	-0.280978	0.778727	NA
BP1026B_I1648	lipoprotein	0.186719	0.443111	1.35953	3.95776	0.11196	0.910855	NA
BP1026B_I1649	DNA invertase	5.63067	1.90433	3.74335	0.952524	1.99925	0.0455815	0.185857
BP1026B_I1650	transposase	26.5529	0.34942	1.27405	0.431879	0.80907	0.418475	0.68985
BP1026B_I1651	hypothetical protein	0.654972	-1.39525	-2.63033	2.33075	-0.598626	0.549422	NA
BP1026B_I1652	hypothetical protein	2.11678	-2.03116	-4.08733	1.38868	-1.46266	0.143562	NA
BP1026B_I1653	hypothetical protein	0.752773	0.357686	1.28137	1.96469	0.182057	0.855538	NA
BP1026B_I1654	hemagluttinin motif-containing protein	46.9101	0.904085	1.87136	0.381648	2.3689	0.0178411	0.0971924
BP1026B_I1655	hypothetical protein	17.9387	0.184548	1.13646	0.516448	0.357341	0.720837	0.874443
BP1026B_I1656	putative HNS-like protein	25.6865	0.337442	1.26351	0.534908	0.630841	0.528145	0.762749
BP1026B_I1657	hypothetical protein	0.860844	-0.761755	-1.69555	1.92403	-0.395916	0.692167	NA
BP1026B_I1658	hypothetical protein	0.419605	0.220159	1.16486	2.65717	0.0828545	0.933967	NA
BP1026B_I1659	galactose oxidase	186.06	0.171195	1.12599	0.324135	0.528159	0.597389	0.811002
BP1026B_I1660	hypothetical protein	17.3518	-0.332089	-1.25883	0.551481	-0.602176	0.547057	0.774735
BP1026B_I1661	non-ribosomal peptide synthetase	15.9492	-0.967565	-1.95554	0.544522	-1.77691	0.0755834	0.256514
BP1026B_I1662	hypothetical protein	37.9421	1.36988	2.5845	0.416306	3.29057	0.000999856	0.0101833
BP1026B_I1663	peptidase	20.607	-0.33451	-1.26095	0.687014	-0.486904	0.626326	0.829653
BP1026B_I1664	carbamoyl transferase	233.054	-0.974664	-1.96518	0.402672	-2.42049	0.0154996	0.088019
BP1026B_I1665	hypothetical protein	720.185	-0.592341	-1.50769	0.385732	-1.53563	0.124629	0.352802
BP1026B_I1666	ribosomal-protein-serine acetyltransferase	45.4142	-0.219701	-1.16449	0.484319	-0.45363	0.650095	0.842982
BP1026B_I1667	Beta-eliminating lyase	47.2061	-0.183858	-1.13592	0.484471	-0.379503	0.704314	0.867392
BP1026B_I1668	argininosuccinate lyase	294.786	-0.474094	-1.38905	0.335881	-1.41149	0.158099	0.403428
BP1026B_I1669	cysteine synthase	103.852	0.114036	1.08225	0.393374	0.289892	0.771899	0.898669
BP1026B_I1670	hypothetical protein	20.4406	-0.154592	-1.11311	0.681647	-0.226792	0.820586	0.919752
BP1026B_I1671	hypothetical protein	86.6375	0.0204199	1.01425	0.357281	0.0571534	0.954423	0.979943
BP1026B_I1672	kinase	127.779	0.0445893	1.03139	0.403485	0.110511	0.912004	0.964719
BP1026B_I1673	argininosuccinate lyase	270.27	-0.568294	-1.48277	0.350161	-1.62295	0.1046	0.317036
BP1026B_I1674	argininosuccinate synthase	641.345	-0.964542	-1.95144	0.3238	-2.97882	0.00289358	0.0242079
BP1026B_I1675	nonribosomal peptide synthetase	701.225	-0.691364	-1.61481	0.378579	-1.82621	0.0678184	0.237924
BP1026B_I1676	hypothetical protein	730.912	-0.718839	-1.64586	0.330929	-2.17219	0.0298416	0.139668
BP1026B_I1677	histidinol-phosphate aminotransferase	194.782	0.473654	1.38862	0.343004	1.3809	0.16731	0.417162
BP1026B_I1678	JmjC domain-containing protein	1433.42	-0.463937	-1.3793	0.326511	-1.42089	0.155348	0.399002
BP1026B_I1679	mbtH-like protein	436.566	-0.650356	-1.56956	0.400824	-1.62255	0.104686	0.317036
BP1026B_I1681	syringopeptin synthetase C	12.2972	-0.605182	-1.52117	0.555227	-1.08997	0.275726	0.55441
BP1026B_I1682	outer membrane protein	2.79444	0.793479	1.73325	1.14735	0.691575	0.489204	NA
BP1026B_I1683	AraC family transcriptional regulator	2.51314	-0.432079	-1.34918	1.21276	-0.356278	0.721633	NA
BP1026B_I1684	transmembrane protein	0.074638	-0.335347	-1.26168	4.08019	-0.082189	0.934496	NA
BP1026B_I1685	chemotaxis protein CheW2	0.649417	-0.854669	-1.80834	2.29737	-0.37202	0.709878	NA
BP1026B_I1686	methyl-accepting chemotaxis protein	9.46841	-0.163671	-1.12013	0.621771	-0.263234	0.79237	0.906976
BP1026B_I1687	hypothetical protein	1.50213	0.873345	1.83191	1.47482	0.592172	0.553735	NA
BP1026B_I1688	hypothetical protein	14.4694	0.178991	1.13209	0.581483	0.307818	0.758221	0.891076
BP1026B_I1689	AMP-binding protein	30.8916	-1.15966	-2.23404	0.473481	-2.44921	0.0143168	0.0835915
BP1026B_I1690	EmrB/QacA family drug resistance transporter	28.2594	-0.612647	-1.52906	0.440067	-1.39217	0.163872	0.412763
BP1026B_I1691	ubiquinone/menaquinone biosynthesis methyltransferase	63.5886	-0.699001	-1.62338	0.340984	-2.04995	0.0403691	0.172721
BP1026B_I1692	ABC transporter permease	7.68982	-0.133518	-1.09697	0.682901	-0.195515	0.84499	0.932705
BP1026B_I1693	ABC transporter substrate-binding protein	32.7759	-1.16771	-2.24654	0.410675	-2.84338	0.00446378	0.0340046
BP1026B_I1694	ABC transporter ATP-binding protein	4.67874	-1.49932	-2.82709	0.90214	-1.66196	0.0965217	0.302116
BP1026B_I1695	ABC transporter permease	6.69786	-0.0670237	-1.04755	0.78462	-0.0854219	0.931926	0.97213
BP1026B_I1696	hypothetical protein	11.1946	-0.103007	-1.07401	0.600859	-0.171433	0.863883	0.943036
BP1026B_I1697	hypothetical protein	448.111	-2.25046	-4.75833	0.304215	-7.39759	1.3868e-13	1.06511e-11
BP1026B_I1698	arginine/ornithine antiporter	487.698	-2.33509	-5.04582	0.274193	-8.51622	1.64848e-17	1.98029e-15
BP1026B_I1699	arginine deiminase	343.395	-1.56545	-2.9597	0.239349	-6.54046	6.13289e-11	3.26507e-09
BP1026B_I1700	ornithine carbamoyltransferase	824.745	-2.08565	-4.24467	0.249226	-8.36852	5.83472e-17	6.35713e-15
BP1026B_I1701	carbamate kinase	225.176	-1.3612	-2.569	0.274616	-4.95675	7.16818e-07	1.79588e-05
BP1026B_I1702	LysR family transcriptional regulator	4.33138	-0.00434882	-1.00302	1.03957	-0.00418329	0.996662	0.998154
BP1026B_I1703	short-chain dehydrogenase	13.9288	0.522272	1.43622	0.563443	0.92693	0.353963	0.635857
BP1026B_I1704	PduO protein	0.522714	1.9113	3.76147	2.69465	0.709292	0.478143	NA
BP1026B_I1705	glutathione S-transferase	35.0353	-0.696407	-1.62046	0.3764	-1.85017	0.0642884	0.229566
BP1026B_I1707	putative extracellular ligand binding protein	2.01782	0.830026	1.77772	1.35007	0.614801	0.538686	NA
BP1026B_I1708	MarR family transcriptional regulator	5.76504	2.1888	4.55927	0.979146	2.23542	0.0253898	0.126275
BP1026B_I1709	major facilitator family transporter	13.4974	1.73855	3.33699	0.617306	2.81635	0.00485734	0.0365275
BP1026B_I1710	fenI protein	19.4277	0.492004	1.4064	0.482617	1.01945	0.307989	0.588534
BP1026B_I1711	precorrin-4 C(11)-methyltransferase	12.972	1.21302	2.31823	0.611653	1.98319	0.0473465	0.189698
BP1026B_I1712	cobalt-precorrin-6x reductase	0.562451	1.964	3.90143	2.67115	0.735265	0.462178	NA
BP1026B_I1713	cobalt-precorrin-6A synthase	4.31313	-0.0503528	-1.03552	0.964099	-0.0522278	0.958347	0.981161
BP1026B_I1714	hypothetical protein	4.82888	1.23296	2.35049	1.0268	1.20078	0.229838	0.499671
BP1026B_I1715	precorrin-6Y C5,15-methyltransferase	2.70724	-1.31942	-2.49565	1.30345	-1.01225	0.31142	NA
BP1026B_I1716	precorrin-3B synthase	2.75497	0.960917	1.94655	1.26319	0.760709	0.446831	NA
BP1026B_I1717	precorrin-8X methylmutase	0.760721	2.43396	5.40376	2.14586	1.13426	0.256685	NA
BP1026B_I1718	precorrin-2 C(20)-methyltransferase	11.399	0.771199	1.70669	0.623231	1.23742	0.215931	0.483598
BP1026B_I1719	precorrin-3b C17-methyltransferase	6.47465	-0.328319	-1.25555	0.892395	-0.367908	0.712942	0.871309
BP1026B_I1720	glycosyl hydrolase family protein	233.952	-1.05948	-2.08418	0.296571	-3.57244	0.000353671	0.00414238
BP1026B_I1721	hypothetical protein	27.6867	-0.786171	-1.72449	0.509002	-1.54453	0.122459	0.350046
BP1026B_I1722	carboxylesterase	10.837	-0.515528	-1.42952	0.593248	-0.868992	0.384851	0.663854
BP1026B_I1723	hypothetical protein	5.51995	1.33818	2.52833	0.918259	1.45731	0.145032	0.38519
BP1026B_I1724	magnesium chelatase subunit ChII	7.95534	0.544838	1.45886	0.719093	0.757673	0.448647	0.712846
BP1026B_I1725	cobaltochelatase subunit CobN	30.166	1.44383	2.72041	0.451626	3.19695	0.00138889	0.0131552
BP1026B_I1726	cobalamin biosynthesis protein CobW	18.2004	-0.341836	-1.26737	0.609874	-0.560503	0.575136	0.793841
BP1026B_I1727	high affinity nickel transporter	26.0226	1.10574	2.15209	0.453185	2.43993	0.0146902	0.0847577
BP1026B_I1728	cobalamin biosynthesis protein CbiG	0.686083	2.2782	4.85071	2.2073	1.03212	0.302017	NA
BP1026B_I1729	cob(I)yrinic acid a,c-diamide adenosyltransferase	22.834	0.428494	1.34583	0.457332	0.936942	0.348789	0.630673
BP1026B_I1730	cobyrinic acid A,C-diamide synthase	14.4093	0.462829	1.37824	0.667533	0.693343	0.488094	0.73789
BP1026B_I1731	pyoverdine synthetase F	32.0323	0.863999	1.82008	0.567746	1.52181	0.128058	0.359037
BP1026B_I1732	TonB-dependent siderophore receptor	149.545	1.39064	2.62195	0.322401	4.31338	1.60774e-05	0.000284236
BP1026B_I1733	l-ornithine 5-monooxygenase	283.434	1.16086	2.2359	0.355518	3.26525	0.00109366	0.0109249
BP1026B_I1734	pyoverdine synthetase D	61.4352	1.40905	2.65562	0.409046	3.44472	0.000571649	0.00623981
BP1026B_I1735	siderophore malleobactin non-ribosomal peptide synthetase MbaJ	78.6883	1.57237	2.97392	0.606953	2.59059	0.00958109	0.0619137
BP1026B_I1736	cyclic peptide ABC transporter ATP-binding protein	78.5784	1.55852	2.94551	0.416696	3.74018	0.000183891	0.00241324
BP1026B_I1737	hypothetical protein	11.4302	2.58555	6.00243	0.733759	3.5237	0.000425567	0.00489873
BP1026B_I1738	iron compound ABC transporter substrate-binding protein	13.556	2.19948	4.59313	0.675309	3.257	0.00112598	0.0110906
BP1026B_I1739	ferric iron reductase protein FhuF	15.1376	1.74518	3.35236	0.620041	2.81462	0.00488351	0.0366134
BP1026B_I1740	iron-hydroxamate transporter permease subunit	12.8781	1.31193	2.48274	0.645476	2.03251	0.0421022	0.177165
BP1026B_I1741	iron compound ABC transporter ATP-binding protein	87.5075	1.96143	3.89447	0.388611	5.04728	4.48135e-07	1.20359e-05
BP1026B_I1742	SyrP-like protein	111.796	1.5153	2.85859	0.380406	3.98338	6.79407e-05	0.00103681
BP1026B_I1743	mbtH-like protein	9.80439	2.43922	5.42349	0.868969	2.80703	0.00500008	0.0373016
BP1026B_I1744	extracytoplasmic-function sigma-70 factor	20.4798	1.59474	3.02041	0.593529	2.68688	0.00721222	0.0497633
BP1026B_I1745	short chain dehydrogenase	0.373437	1.4155	2.66752	3.03238	0.466794	0.640647	NA
BP1026B_I1746	zinc-binding dehydrogenase family oxidoreductase	3.2452	0.449481	1.36555	1.13279	0.396793	0.69152	NA
BP1026B_I1747	ribose ABC transporter permease	0.120805	-2.15148	-4.44284	4.06315	-0.52951	0.596452	NA
BP1026B_I1748	ribose ABC transporter ATP-binding protein	0.324444	1.17667	2.26054	2.85662	0.41191	0.680405	NA
BP1026B_I1749	Xylose ABC transporter, periplasmicxylose-binding protein XylF	0.223914	0.711964	1.63803	4.02788	0.176759	0.859698	NA
BP1026B_I1750	AraC family transcriptional regulator	4.67818	-0.429568	-1.34683	0.898462	-0.478115	0.632568	0.832233
BP1026B_I1751	hypothetical protein	2.55575	1.06003	2.08497	1.19094	0.890078	0.373424	NA
BP1026B_I1752	hypothetical protein	814.455	-0.936178	-1.91345	0.321794	-2.90925	0.00362301	0.0289655
BP1026B_I1753	hypothetical protein	73.3546	0.531257	1.44519	0.453627	1.17113	0.241546	0.514382
BP1026B_I1754	asparagine synthase	42.1941	-0.0225537	-1.01576	0.390393	-0.0577719	0.95393	0.979943
BP1026B_I1755	ABC transporter membrane protein	43.2636	0.633378	1.55119	0.379422	1.66932	0.0950536	0.298676
BP1026B_I1756	hypothetical protein	20.1541	-0.321153	-1.24933	0.467009	-0.68768	0.491654	0.739846
BP1026B_I1757	hypothetical protein	10.169	-0.0421639	-1.02966	0.642918	-0.0655822	0.94771	0.977638
BP1026B_I1758	Pi-fimbriae usher protein	8.71857	-0.517946	-1.43192	0.746054	-0.694247	0.487527	0.73789
BP1026B_I1759	type 1 fimbriae major subunit FimA	112.367	-3.52141	-11.4829	0.36495	-9.64903	4.96244e-22	1.01083e-19
BP1026B_I1760	Outer membrane efflux protein	7.79856	0.454316	1.37013	0.745512	0.609402	0.542258	0.770075
BP1026B_I1761	multidrug efflux protein	71.7624	-0.904066	-1.87133	0.353838	-2.55503	0.0106179	0.0672226
BP1026B_I1762	periplasmic multidrug efflux lipoprotein	30.9463	-1.30678	-2.47388	0.45134	-2.89533	0.00378762	0.0297735
BP1026B_I1763	Transcription repressor of multidrug effluxpump acrAB operon, TetR (AcrR) family	80.7915	-0.608392	-1.52456	0.315351	-1.92925	0.0536993	0.202725
BP1026B_I1764	peptidase	14.0067	0.288411	1.22129	0.631499	0.456708	0.647881	0.841933
BP1026B_I1765	amino acid transport system, membrane protein	5.18646	2.13123	4.38092	1.00948	2.11121	0.034754	0.155365
BP1026B_I1766	binding-protein-dependent transport system inner membrane protein	0.711727	2.3211	4.99715	2.45693	0.944717	0.344804	NA
BP1026B_I1767	extracellular solute-binding protein	1.30687	-1.93494	-3.82361	1.59689	-1.21169	0.22563	NA
BP1026B_I1769	hypothetical protein	0.531686	0.668935	1.5899	2.48126	0.269595	0.787472	NA
BP1026B_I1771	fimbriae membrane protein	0.407807	0.160457	1.11764	2.67489	0.0599862	0.952167	NA
BP1026B_I1772	hypothetical protein	0.669163	1.10329	2.14844	2.08719	0.528599	0.597084	NA
BP1026B_I1773	type IV pilus protein	0.849452	2.56935	5.93544	2.33755	1.09917	0.271695	NA
BP1026B_I1776	RhcC2	0.120805	-2.15148	-4.44284	4.06315	-0.52951	0.596452	NA
BP1026B_I1778	fimbriae assembly protein	0.074638	-0.335347	-1.26168	4.08019	-0.082189	0.934496	NA
BP1026B_I1779	fimbriae assembly protein	2.70834	0.288448	1.22133	1.20102	0.240171	0.810198	NA
BP1026B_I1780	permease	0.137725	-0.329796	-1.25684	4.07997	-0.080833	0.935575	NA
BP1026B_I1782	ABC transporter substrate binding protein	7.79873	1.72127	3.29726	0.876569	1.96364	0.0495719	0.19375
BP1026B_I1783	dicarboxylic acid transporter PcaT	13.8448	0.569356	1.48386	0.548231	1.03853	0.299022	0.57822
BP1026B_I1784	SpoVR family protein	313.653	-0.7079	-1.63342	0.343742	-2.05939	0.0394568	0.169592
BP1026B_I1785	hypothetical protein	298.588	-0.53706	-1.45101	0.240457	-2.23349	0.0255163	0.126636
BP1026B_I1786	protein kinase	5695.58	-1.22415	-2.33618	0.376311	-3.25303	0.0011418	0.0112145
BP1026B_I1788	methyl-accepting chemotaxis protein I	14.4308	-0.157396	-1.11527	0.577239	-0.27267	0.785107	0.905139
BP1026B_I1789	ribokinase	6.41598	-1.00393	-2.00545	1.23525	-0.812729	0.416373	0.689574
BP1026B_I1790	ribose operon repressor RbsR	18.9667	-0.0104879	-1.0073	0.666054	-0.0157464	0.987437	0.99316
BP1026B_I1791	membrane protein component of ABC ribose transporter	16.5065	0.952259	1.9349	0.560846	1.6979	0.0895272	0.286499
BP1026B_I1792	ABC transporter ATP-binding protein	13.6617	-0.879327	-1.83952	0.870995	-1.00957	0.312703	0.592643
BP1026B_I1793	ribose ABC transporter periplasmic ribose-binding protein	51.4949	0.547004	1.46105	0.388836	1.40677	0.159495	0.404566
BP1026B_I1794	transcriptional regulator CysB-like protein	10.0673	-0.662141	-1.58243	0.719756	-0.919953	0.357597	0.638916
BP1026B_I1795	sulfate ABC transporter ATP-binding protein	7.44379	0.154002	1.11265	0.78101	0.197183	0.843684	0.932167
BP1026B_I1796	sulfate transport system permease	3.17554	-0.30262	-1.23338	1.06885	-0.283125	0.777081	NA
BP1026B_I1797	sulfate ABC transporter, permease protein CysT	1.50591	1.3469	2.54365	1.79204	0.751603	0.45229	NA
BP1026B_I1798	sulfate ABC transporter substrate-binding protein	36.6259	-0.959894	-1.94517	0.401659	-2.38982	0.0168565	0.0937916
BP1026B_I1799	hypothetical protein	16.9753	0.674967	1.59656	0.503279	1.34114	0.179875	0.434389
BP1026B_I1800	LexA repressor	150.86	0.808363	1.75122	0.27543	2.93491	0.00333649	0.0271379
BP1026B_I1801	hypothetical protein	48.6289	0.299996	1.23114	0.387357	0.77447	0.438653	0.70419
BP1026B_I1802	DNA binding protein	123.455	-0.652014	-1.57136	0.362447	-1.79892	0.0720311	0.249052
BP1026B_I1803	nodulation ABC transporter NodI	14.4805	0.990242	1.98652	0.60225	1.64424	0.100127	0.309021
BP1026B_I1804	ABC transporter permease NodJ	9.93427	0.99736	1.99634	0.758068	1.31566	0.188288	0.448287
BP1026B_I1805	hypothetical protein	10.5189	1.70304	3.25587	0.716679	2.3763	0.0174873	0.0963859
BP1026B_I1806	hypothetical protein	18.5612	0.586952	1.50207	0.546692	1.07364	0.282983	0.562007
BP1026B_I1807	aldo/keto reductase family oxidoreductase	26.1063	-0.491707	-1.40611	0.416241	-1.1813	0.237483	0.508805
BP1026B_I1808	thioesterase family protein	1.63116	0.223467	1.16754	1.65124	0.135333	0.892349	NA
BP1026B_I1809	transcriptional regulator	29.0958	-0.999854	-1.9998	0.638828	-1.56514	0.117551	0.340584
BP1026B_I1810	sodium:dicarboxylate symporter family protein	22.7612	0.347753	1.27258	0.503604	0.690528	0.489862	0.739608
BP1026B_I1811	tRNA-dihydrouridine synthase A	23.7732	0.674452	1.59599	0.461992	1.45988	0.144323	0.38396
BP1026B_I1813	hypothetical protein	38.3401	-0.387654	-1.30826	0.373069	-1.03909	0.298762	0.57822
BP1026B_I1814	hypothetical protein	104.054	-0.683769	-1.60633	0.344142	-1.98688	0.0469359	0.188848
BP1026B_I1815	molybdenum-pterin-binding protein	1.03617	2.85959	7.25809	1.97694	1.44648	0.148044	NA
BP1026B_I1816	aliphatic sulfonates ABC transporter ATP-binding protein	0.112081	-0.329796	-1.25684	4.07997	-0.080833	0.935575	NA
BP1026B_I1817	aliphatic sulfonates ABC transporter permease	1.63519	-0.0605038	-1.04283	1.64496	-0.0367813	0.970659	NA
BP1026B_I1818	alkanesulfonate monooxygenase	3.07618	1.00789	2.01097	1.14896	0.877217	0.380369	NA
BP1026B_I1819	hypothetical protein	10.4962	1.32419	2.50392	0.740824	1.78745	0.0738642	0.253309
BP1026B_I1820	3-hydroxyisobutyryl-CoA hydrolase	12.3677	-0.197061	-1.14636	0.705945	-0.279145	0.780134	0.901941
BP1026B_I1821	SMR family multidrug efflux pump	2.98303	0.0890785	1.06369	1.27163	0.0700506	0.944153	NA
BP1026B_I1822	hypothetical protein	3.80783	0.938238	1.91619	1.01473	0.924621	0.355163	0.637036
BP1026B_I1824	leucyl/phenylalanyl-tRNA--protein transferase	26.8351	0.0636532	1.04511	0.416306	0.1529	0.878477	0.949404
BP1026B_I1825	mutT/nudix family protein	61.3983	-0.289214	-1.22197	0.431044	-0.670961	0.502246	0.746517
BP1026B_I1826	arginyl-tRNA-protein transferase	134.481	-1.45538	-2.74228	0.311619	-4.67037	3.00652e-06	6.37356e-05
BP1026B_I1827	dihydroorotate dehydrogenase 2	46.8977	0.603405	1.5193	0.375067	1.60879	0.107662	0.322503
BP1026B_I1828	amino acid ABC transporter substrate-binding protein	89.0686	-0.245917	-1.18585	0.387413	-0.634767	0.525581	0.761343
BP1026B_I1829	amino acid ABC transporter permease	10.9886	0.894438	1.85889	0.696332	1.2845	0.198967	0.462082
BP1026B_I1830	Gfo/Idh/MocA family oxidoreductase	5.82387	-0.370381	-1.29269	1.01964	-0.363249	0.716419	0.872628
BP1026B_I1831	GntR family transcriptional regulator	76.3601	0.263976	1.20078	0.317594	0.831176	0.405874	0.680086
BP1026B_I1832	ribose-5-phosphate isomerase A	30.6018	0.944823	1.92495	0.424813	2.22409	0.0261421	0.128516
BP1026B_I1833	N-acetylmuramoyl-L-alanine amidase domain-containing protein	15.3582	-0.609799	-1.52605	0.608979	-1.00135	0.316659	0.597723
BP1026B_I1834	RNA methyltransferase	12.0413	0.0147713	1.01029	0.58084	0.0254309	0.979711	0.989426
BP1026B_I1835	ribonuclease R	643.289	-0.667931	-1.58879	0.248057	-2.69265	0.00708867	0.0491278
BP1026B_I1838	methyl-accepting chemotaxis domain-containing protein	19.6353	-0.172582	-1.12707	0.547131	-0.315431	0.752435	0.887725
BP1026B_I1839	phosphoesterase family protein	8.97392	0.0343909	1.02412	0.682621	0.0503807	0.959819	0.981161
BP1026B_I1840	hypothetical protein	1.98081	0.264885	1.20154	1.27424	0.207876	0.835325	NA
BP1026B_I1841	sulfate permease family protein	6.86258	-0.125021	-1.09052	0.774755	-0.161368	0.871803	0.9459
BP1026B_I1842	hypothetical protein	16.322	-1.65826	-3.15637	0.541695	-3.06125	0.00220413	0.0191229
BP1026B_I1843	acetyltransferase	1.99083	0.38342	1.30443	1.3599	0.281947	0.777984	NA
BP1026B_I1844	major facilitator family transporter	42.7247	-0.821232	-1.76691	0.390639	-2.10228	0.0355287	0.157476
BP1026B_I1845	TetR family transcriptional regulator	221.017	-0.341052	-1.26668	0.356407	-0.956917	0.338609	0.620235
BP1026B_I1846	long-chain-fatty-acid--CoA ligase	109.395	-1.09721	-2.1394	0.397675	-2.75906	0.0057968	0.0423022
BP1026B_I1847	hypothetical protein	34.8074	-1.14503	-2.21151	0.400286	-2.86053	0.0042293	0.0323762
BP1026B_I1849	hypothetical protein	46.3064	1.87643	3.67165	0.403077	4.65526	3.23573e-06	6.75601e-05
BP1026B_I1850	Hfq protein	180.509	0.13027	1.0945	0.315092	0.413435	0.679288	0.855068
BP1026B_I1851	hypothetical protein	159.945	-0.736966	-1.66667	0.335084	-2.19935	0.0278534	0.13439
BP1026B_I1852	sigma-54 dependent transcriptional regulator	81.5994	0.244836	1.18496	0.345159	0.709342	0.478112	0.732633
BP1026B_I1853	hypothetical protein	18.9487	1.24945	2.37752	0.610263	2.0474	0.0406185	0.173313
BP1026B_I1854	hypothetical protein	0.599833	0.503517	1.41767	2.35689	0.213636	0.830831	NA
BP1026B_I1855	hypothetical protein	6.00244	0.602718	1.51858	0.774337	0.778367	0.436353	0.702996
BP1026B_I1856	hypothetical protein	8.88076	1.07641	2.10878	0.692401	1.5546	0.120042	0.346055
BP1026B_I1857	Flp pilus assembly protein TadB	1.44671	1.32358	2.50287	1.54459	0.856912	0.391493	NA
BP1026B_I1858	type II/IV secretion system protein	8.29594	1.76848	3.40695	0.80775	2.1894	0.0285681	0.136573
BP1026B_I1859	fimbriae assembly protein	5.33063	0.182901	1.13516	0.96216	0.190094	0.849235	0.935057
BP1026B_I1860	type II/III secretion system protein	11.3873	0.575365	1.49005	0.625217	0.920265	0.357434	0.638916
[truncated: 4,185 more rows]

## Sheet: delta2523 28_v_parental 28
Locus	Product Description	baseMean	log2FoldChange	Fold Change	lfcSE	stat	pvalue	padj
[truncated: 5,960 more rows]

## Sheet: delta 2523 37_v_parental 37
Locus	Product Description	baseMean	log2FoldChange	Fold Change	lfcSE	stat	pvalue	padj
[truncated: 5,968 more rows]
